# Supplementary material for: SLO co-opts host cell glycosphingolipids to access cholesterol-rich lipid rafts for enhanced pore formation and cytotoxicity
Source: mBio. 2025 Jan 21;16(3):e03777-24. doi: 10.1128/mbio.03777-24 (PMC11898750; doi:10.1128/mbio.03777-24)
Supplement: Table S1 — CRISPR library A. [file mbio.03777-24-s0001.xlsx]

## Sheet: Sheet1
sgRNA	Gene	Ctrl_libA	L562D_R1	L562D_R2	L562D_R3	L562D_R4	L562D_R5	wt_R1	wt_R2	wt_R3	wt_R4	wt_R5
HGLibA_16751	FAM83E	34	26	3	9	6	2	75	51	3	9	6
HGLibA_49667	TLR9	38	72	11	35	9	12	89	48	19	22	11
HGLibA_62970	hsa-mir-659	85	87	21	35	22	10	166	67	32	50	177
HGLibA_57987	hsa-mir-1825	33	36	27	16	11	6	57	51	14	11	8
HGLibA_37810	PPAN	37	72	31	28	13	19	42	50	17	16	33
HGLibA_32456	NPHS2	162	199	81	77	21	46	132	148	44	48	51
HGLibA_00579	ACSM3	151	168	67	71	29	26	198	177	82	60	91
HGLibA_19958	GPR161	52	63	28	29	65	51	76	81	15	18	40
HGLibA_15175	ENPP4	68	58	21	17	15	10	73	77	22	17	7
HGLibA_40949	RFTN1	113	141	38	17	12	14	123	127	34	69	270
HGLibA_52030	TSTD1	43	61	24	13	6	8	59	76	18	11	14
HGLibA_17655	FLRT1	142	91	54	43	31	42	106	136	47	35	43
HGLibA_44666	SLC25A2	86	111	32	17	31	46	71	97	23	17	20
HGLibA_56018	ZNF445	111	226	53	60	24	28	116	196	43	45	38
HGLibA_42380	RTEL1	40	58	43	34	15	12	97	41	27	26	9
HGLibA_37578	POLR2F	117	133	31	62	31	14	63	129	26	38	18
HGLibA_10152	CLTCL1	184	186	101	67	43	33	129	244	73	47	31
HGLibA_38797	PRR19	91	94	21	30	11	30	31	96	51	15	20
HGLibA_17651	FLOT2	60	73	30	44	16	9	33	21	31	50	36
HGLibA_00337	ABTB2	92	94	31	18	35	27	145	100	24	25	36
HGLibA_15434	ERCC2	5	10	15	30	9	9	40	11	36	22	5
HGLibA_53685	VMA21	151	174	80	79	16	30	131	277	95	67	48
HGLibA_25688	KRTAP2-1	80	91	42	21	10	13	90	144	26	15	19
HGLibA_59970	hsa-mir-4314	179	86	77	47	28	13	167	177	31	17	29
HGLibA_08706	CDHR4	137	79	51	44	39	19	61	144	53	33	43
HGLibA_20293	GRIK5	25	48	13	21	5	5	71	55	20	13	11
HGLibA_31081	NAIP	80	94	30	26	4	8	75	64	26	23	83
HGLibA_51054	TP53BP1	503	743	349	172	109	121	430	991	219	217	803
HGLibA_42891	SCEL	83	108	21	18	35	23	41	116	23	35	42
HGLibA_45782	SMN1	23	10	19	22	18	13	57	37	18	22	24
HGLibA_62836	hsa-mir-648	144	198	85	60	34	48	125	258	54	48	68
HGLibA_19991	GPR183	22	71	14	9	271	196	52	18	13	12	161
HGLibA_17499	FIBCD1	198	230	31	53	17	36	149	352	49	48	46
HGLibA_15787	EXOSC6	59	27	18	10	8	8	67	37	18	10	49
HGLibA_43613	SERTAD4	23	74	12	16	11	12	60	55	5	13	4
HGLibA_32309	NOP2	43	71	38	66	12	5	77	107	49	44	9
HGLibA_36827	PKLR	106	82	21	21	11	6	101	119	19	11	9
HGLibA_57309	hsa-mir-1228	51	39	40	14	11	10	57	33	24	29	13
HGLibA_23115	IL27RA	29	965	71	84	259	245	400	227	55	66	146
HGLibA_23787	ITGB4	123	76	44	22	9	22	35	104	26	38	28
HGLibA_54623	XYLT2	178	103	42	41	57	40	88	69	40	28	44
HGLibA_56072	ZNF480	290	351	145	86	77	75	255	422	105	94	121
HGLibA_23073	IL20	118	118	50	33	9	18	116	143	34	31	43
HGLibA_39538	PTPRT	112	246	69	45	22	27	125	239	39	43	32
HGLibA_38686	PROP1	403	581	156	122	90	59	411	502	135	105	157
HGLibA_24006	JUNB	94	112	41	30	30	36	75	107	22	31	21
HGLibA_31569	NDUFV1	81	125	77	65	32	35	110	124	64	71	12
HGLibA_06168	C2orf69	79	229	48	37	35	30	129	167	43	43	62
HGLibA_64578	NonTargetingControlGuideForHuman_0195	169	73	163	368	223	219	178	80	273	259	164
HGLibA_29538	MMP7	181	88	85	41	35	26	98	55	52	48	88
HGLibA_06602	C8orf22	24	26	22	18	3	6	47	36	12	10	13
HGLibA_51458	TRIM31	94	50	27	23	17	15	56	72	46	40	90
HGLibA_07981	CCL18	111	48	46	35	23	25	70	73	42	35	29
HGLibA_28859	MEGF9	142	259	33	38	18	20	156	319	57	43	49
HGLibA_65239	NonTargetingControlGuideForHuman_0856	75	119	139	200	134	146	121	66	171	155	109
HGLibA_44831	SLC28A1	144	53	33	18	11	8	117	113	13	14	16
HGLibA_32802	NT5C1A	154	159	24	22	23	13	108	127	24	14	24
HGLibA_59848	hsa-mir-4285	69	102	52	48	18	23	60	71	37	29	13
HGLibA_31406	NDOR1	45	83	13	25	15	7	76	71	7	14	12
HGLibA_21778	HNF1B	268	268	101	56	48	42	167	333	81	66	164
HGLibA_59157	hsa-mir-3653	87	148	83	63	36	42	86	145	64	66	32
HGLibA_48791	TCF7	62	52	29	11	11	6	59	52	10	10	20
HGLibA_35043	PAK2	102	83	122	160	12	19	156	93	146	116	27
HGLibA_60683	hsa-mir-4645	195	123	66	86	60	32	84	201	86	87	53
HGLibA_25879	KY	129	174	59	44	42	14	158	141	42	32	24
HGLibA_10766	COQ9	79	99	26	28	21	37	60	113	23	31	28
HGLibA_59588	hsa-mir-3928	90	94	69	44	17	3	126	143	21	21	30
HGLibA_04915	BTBD3	141	144	77	65	48	40	118	154	54	52	32
HGLibA_39354	PTGR2	60	79	13	11	9	4	22	103	3	4	8
HGLibA_05333	C14orf166	12	18	5	9	8	8	42	20	10	6	6
HGLibA_29422	MLLT6	41	69	27	32	10	15	63	65	24	22	37
HGLibA_34232	OR5A2	50	81	36	25	17	9	29	71	40	25	3
HGLibA_36559	PIGH	53	96	29	29	16	22	71	105	27	22	40
HGLibA_05683	C19orf57	29	109	17	16	7	17	69	83	21	28	22
HGLibA_40264	RAPGEFL1	126	154	75	33	30	17	187	275	47	27	8
HGLibA_02872	ARHGEF6	47	42	17	11	15	18	31	102	15	20	15
HGLibA_57443	hsa-mir-125a	166	148	55	42	40	62	171	224	71	51	75
HGLibA_29602	MOB4	29	27	8	11	4	4	30	22	13	10	3
HGLibA_45140	SLC41A1	101	156	60	23	10	34	98	162	30	19	42
HGLibA_65292	NonTargetingControlGuideForHuman_0909	290	290	242	365	256	223	282	259	289	330	205
HGLibA_54605	XRN1	29	39	8	18	79	59	63	23	18	10	45
HGLibA_22586	IFFO1	40	27	7	12	6	8	58	31	8	11	2
HGLibA_28750	MED13L	39	40	7	5	5	6	57	60	16	9	11
HGLibA_14459	EDEM3	194	161	107	42	12	33	74	245	86	79	267
HGLibA_14513	EEFSEC	67	25	79	134	128	126	91	55	79	106	103
HGLibA_36766	PITX2	112	96	64	34	17	13	186	312	47	53	142
HGLibA_40005	RABEPK	119	175	37	32	15	21	105	190	58	28	30
HGLibA_12543	DCTN1	73	21	17	6	7	11	49	31	18	12	21
HGLibA_08313	CD248	261	168	87	141	46	43	281	308	122	92	140
HGLibA_10999	CPSF3	21	22	21	14	28	28	26	43	14	9	5
HGLibA_55444	ZNF114	186	150	77	60	20	28	172	204	68	46	233
HGLibA_43949	SH3GL2	68	188	81	33	13	15	223	114	25	19	38
HGLibA_59137	hsa-mir-3648	59	37	205	190	6	13	219	49	256	105	20
HGLibA_28976	METTL21A	68	66	17	12	7	8	33	64	17	15	64
HGLibA_13762	DOCK9	104	101	38	33	19	13	93	105	22	35	36
HGLibA_26422	LHCGR	306	269	81	39	28	19	222	324	71	36	63
HGLibA_24740	KIAA1324L	103	129	54	35	13	13	98	166	23	44	41
HGLibA_61832	hsa-mir-545	43	6	18	16	3	17	20	23	14	13	24
HGLibA_36470	PHYHD1	55	20	28	20	13	13	73	34	24	17	12
HGLibA_42523	RYR2	49	99	11	12	6	9	97	75	9	15	4
HGLibA_23955	JMJD4	112	64	15	24	6	3	103	85	14	15	10
HGLibA_26498	LILRA4	177	156	44	32	11	13	103	124	28	24	36
HGLibA_38386	PRDM2	158	142	61	44	43	38	157	255	49	46	87
HGLibA_53061	UPF3A	122	87	144	179	20	22	179	124	142	131	46
HGLibA_42901	SCG3	83	84	42	34	16	17	56	79	38	50	199
HGLibA_45975	SNRPD1	7	18	17	9	10	10	62	65	11	7	9
HGLibA_55745	ZNF284	90	144	54	55	78	33	169	139	44	22	23
HGLibA_00943	ADD2	452	286	178	195	90	94	261	418	167	111	119
HGLibA_07400	CBLC	70	97	45	23	35	34	78	150	27	25	18
HGLibA_31605	NEDD4L	289	351	120	58	43	52	147	419	78	81	114
HGLibA_16105	FAM131A	209	199	92	59	57	35	201	264	60	54	64
HGLibA_38594	PRKX	176	133	81	95	30	51	133	179	85	90	55
HGLibA_43486	SERINC2	196	224	56	56	36	30	143	216	39	43	78
HGLibA_34129	OR51S1	111	78	25	32	28	5	99	192	38	16	64
HGLibA_38449	PRF1	81	47	36	23	13	14	63	49	25	18	9
HGLibA_63805	hsa-mir-7110	91	192	41	23	18	30	256	184	18	25	34
HGLibA_01853	AMY2B	87	78	24	12	19	19	92	101	14	13	38
HGLibA_53696	VMP1	12	13	18	15	10	3	45	35	9	14	4
HGLibA_28662	MCU	56	52	22	26	15	9	53	120	24	16	30
HGLibA_52292	TUBB6	171	128	106	60	31	29	153	203	52	52	49
HGLibA_19178	GJC1	72	125	60	39	16	13	89	123	18	19	35
HGLibA_00422	ACE	66	62	69	18	10	12	115	98	33	34	19
HGLibA_33445	OPRK1	192	138	54	49	38	45	27	150	52	44	83
HGLibA_14583	EFNA1	221	190	83	57	25	43	159	227	59	50	47
HGLibA_14076	DTWD2	153	144	13	32	23	10	158	187	34	16	43
HGLibA_53310	USP25	119	106	22	43	16	33	80	105	23	36	25
HGLibA_46332	SPACA5	117	113	50	33	25	19	70	134	29	34	28
HGLibA_32486	NPM1	6	8	9	9	15	10	37	11	5	13	12
HGLibA_60209	hsa-mir-4451	269	247	109	55	31	35	33	368	60	69	89
HGLibA_59460	hsa-mir-378i	328	433	136	116	61	49	367	477	113	98	329
HGLibA_62294	hsa-mir-5692b	26	20	19	14	13	10	23	32	9	13	8
HGLibA_60576	hsa-mir-4529	228	154	106	35	24	30	169	238	45	39	107
HGLibA_47997	SYNGR3	36	75	18	19	20	14	114	60	19	10	14
HGLibA_50845	TNK1	283	353	132	57	44	42	216	367	104	78	171
HGLibA_51880	TSN	115	102	203	244	90	124	100	108	160	195	96
HGLibA_13730	DOCK1	144	146	147	174	39	43	142	163	93	106	78
HGLibA_39569	PTTG2	289	344	160	61	44	76	65	422	94	92	205
HGLibA_52700	UBIAD1	72	38	15	23	13	18	23	65	15	10	20
HGLibA_28917	MESP1	58	15	116	451	49	46	89	23	434	284	28
HGLibA_48331	TARBP1	129	129	51	34	16	17	166	149	25	37	28
HGLibA_26929	LOC389895	75	68	23	17	12	7	118	156	30	25	65
HGLibA_28057	MAN1A1	135	78	33	27	14	20	71	123	42	116	1705
HGLibA_08039	CCL7	157	54	208	234	17	27	139	115	142	166	26
HGLibA_51521	TRIM49	213	187	78	75	85	90	124	189	61	58	91
HGLibA_49140	TFB1M	206	204	105	54	22	32	149	203	47	40	61
HGLibA_34423	OR6K6	72	160	68	49	50	22	133	170	48	29	43
HGLibA_33829	OR2L8	83	110	23	22	25	18	75	56	15	21	27
HGLibA_57653	hsa-mir-1294	109	110	33	18	13	9	66	132	21	14	44
HGLibA_56240	ZNF559-ZNF177	156	125	241	347	145	163	253	127	268	260	67
HGLibA_11305	CSAG1	58	52	13	13	9	9	47	85	17	13	29
HGLibA_09653	CHST9	62	96	19	16	15	10	80	54	16	15	12
HGLibA_16694	FAM71D	84	246	44	28	32	30	74	180	26	32	39
HGLibA_47693	SUB1	18	19	15	8	49	38	88	12	24	14	9
HGLibA_38363	PRDM1	177	306	121	72	50	50	147	225	56	55	56
HGLibA_58597	hsa-mir-3135b	8	26	14	13	19	34	30	13	12	11	5
HGLibA_03303	ASIC2	114	82	31	14	11	10	130	111	26	19	18
HGLibA_09199	CERS1	134	87	37	26	34	51	61	111	30	24	81
HGLibA_06258	C3orf62	29	37	17	22	9	15	110	76	24	19	37
HGLibA_21754	HMP19	238	201	53	29	31	36	124	246	54	21	49
HGLibA_38374	PRDM13	123	119	39	14	38	24	52	196	44	21	30
HGLibA_34874	P2RY11	222	203	61	51	28	27	170	384	71	32	102
HGLibA_39271	PTCH2	172	298	90	43	17	27	160	312	43	56	316
HGLibA_39967	RAB5C	24	157	46	43	25	27	80	59	30	30	35
HGLibA_53804	VPS51	55	107	57	36	32	16	85	92	27	36	125
HGLibA_23577	IRF2BP1	90	76	16	11	13	11	94	73	15	7	1
HGLibA_34173	OR52I1	259	389	119	81	27	17	277	384	89	89	151
HGLibA_64300	hsa-mir-92b	191	169	105	41	44	18	159	187	67	41	61
HGLibA_24416	KCTD11	94	44	13	23	188	114	91	126	18	13	98
HGLibA_48327	TAPT1	62	77	39	29	48	43	88	93	23	34	61
HGLibA_40415	RB1CC1	69	96	32	11	27	13	54	62	13	17	11
HGLibA_13324	DLG1	158	164	71	48	27	18	108	165	42	47	46
HGLibA_36856	PKP2	172	99	24	27	79	83	167	186	48	48	90
HGLibA_49467	TIGD2	23	38	46	31	16	15	110	7	37	27	15
HGLibA_43762	SFTA3	52	72	23	14	9	2	26	58	12	8	7
HGLibA_64118	hsa-mir-8070	133	210	159	106	27	29	183	192	64	107	33
HGLibA_06224	C3orf27	82	136	45	23	11	16	86	91	19	39	27
HGLibA_45080	SLC38A7	277	288	129	111	58	39	254	407	128	116	133
HGLibA_55127	ZDHHC7	144	200	49	44	20	8	36	218	51	47	38
HGLibA_51183	TPRG1L	99	59	41	30	35	38	46	67	34	32	30
HGLibA_03541	ATOX1	195	195	146	185	139	184	103	351	159	181	107
HGLibA_03737	ATP6V1B2	103	160	61	54	26	45	104	123	42	43	17
HGLibA_19098	GIN1	315	311	62	33	76	74	155	255	38	45	130
HGLibA_32450	NPHP4	97	68	21	34	25	25	17	55	20	14	39
HGLibA_10061	CLK3	27	88	110	97	7	3	166	88	80	92	13
HGLibA_55805	ZNF324B	124	125	148	161	25	22	183	181	134	105	52
HGLibA_25817	KRTAP6-2	78	118	22	17	25	32	67	154	31	25	27
HGLibA_06621	C8orf42	227	149	170	193	126	136	157	142	176	173	141
HGLibA_34351	OR5R1	27	17	9	3	2	8	49	34	11	7	13
HGLibA_31094	NANOGNB	112	217	180	241	21	28	176	161	170	215	26
HGLibA_49831	TMEFF1	175	179	77	80	20	24	282	235	112	56	31
HGLibA_38780	PRR14	24	17	24	15	7	9	35	34	16	20	18
HGLibA_34086	OR51B4	196	240	158	195	67	58	87	270	158	144	75
HGLibA_55039	ZCCHC5	257	195	56	40	16	20	241	215	37	26	44
HGLibA_07889	CCDC84	49	12	16	8	12	5	40	61	8	16	8
HGLibA_27132	LRAT	135	188	56	24	27	15	152	134	30	34	48
HGLibA_05859	C1orf43	93	193	126	296	51	62	35	113	132	192	1179
HGLibA_43661	SETD8	116	75	27	16	5	9	172	144	30	18	27
HGLibA_28613	MCM4	50	27	24	28	11	22	78	72	14	15	18
HGLibA_26008	LANCL2	109	81	35	17	10	10	154	88	23	14	32
HGLibA_24791	KIAA1598	27	38	16	5	4	13	29	38	7	15	7
HGLibA_63848	hsa-mir-7155	106	56	32	32	15	10	54	113	33	34	50
HGLibA_18800	GCM1	15	45	12	9	10	6	34	16	9	5	7
HGLibA_08482	CD96	98	147	32	29	13	32	86	140	38	25	46
HGLibA_08857	CDON	148	222	119	202	18	10	207	263	178	136	114
HGLibA_17670	FLT3LG	98	165	42	44	28	20	74	141	52	39	25
HGLibA_40178	RALYL	138	206	37	22	46	62	75	192	39	39	92
HGLibA_12473	DCBLD2	112	181	108	98	52	44	162	229	93	77	69
HGLibA_49285	THAP1	7	12	7	3	2	9	45	26	12	3	9
HGLibA_16901	FASTKD1	62	65	22	15	31	16	95	68	19	31	160
HGLibA_22921	IKBKB	206	340	138	70	41	28	250	308	66	46	57
HGLibA_07813	CCDC60	7	49	13	12	10	7	47	16	12	9	1
HGLibA_56883	ZNF865	154	185	87	30	8	16	114	228	43	36	58
HGLibA_10785	CORO2B	294	170	99	40	15	24	191	195	58	44	40
HGLibA_39554	PTRH2	81	91	70	38	28	17	62	124	45	28	33
HGLibA_37575	POLR2E	27	16	29	30	9	11	45	22	28	18	7
HGLibA_01526	ALAS2	341	375	155	474	18754	19515	290	514	92	148	1930
HGLibA_45345	SLC7A1	41	79	35	20	15	23	27	88	18	18	40
HGLibA_44818	SLC27A3	137	159	63	38	13	22	156	116	60	50	23
HGLibA_20686	GXYLT2	179	160	72	42	22	25	123	151	57	22	51
HGLibA_05755	C1orf116	79	94	19	14	9	8	47	107	17	18	42
HGLibA_25455	KRT24	89	130	57	24	21	8	79	156	41	26	40
HGLibA_59415	hsa-mir-376b	37	13	10	17	5	7	43	8	11	9	8
HGLibA_51609	TRIM74	55	31	29	39	7	14	78	34	49	29	9
HGLibA_33548	OR10T2	153	253	39	36	45	53	187	302	39	56	112
HGLibA_54998	ZC3HC1	65	72	69	86	11	18	142	139	92	92	49
HGLibA_33324	OGG1	159	115	50	19	14	26	126	170	29	31	32
HGLibA_33199	OAS1	93	105	36	27	11	8	39	124	18	11	11
HGLibA_08437	CD70	221	234	75	55	13	27	170	179	49	61	253
HGLibA_61711	hsa-mir-519a-1	142	312	135	173	122	141	196	187	149	133	128
HGLibA_55009	ZCCHC12	100	54	16	2	33	37	45	67	10	14	18
HGLibA_44919	SLC30A8	568	467	124	124	72	59	166	625	150	150	493
HGLibA_43231	SEC24B	365	381	143	222	150	130	178	455	178	249	254
HGLibA_29856	MRGPRX4	123	111	37	15	30	38	35	82	27	41	906
HGLibA_02277	AOX1	50	88	59	23	23	11	46	113	20	27	81
HGLibA_47878	SV2B	178	297	162	102	127	271	185	369	71	93	318
HGLibA_37560	POLR1E	66	31	35	26	10	4	82	47	21	26	20
HGLibA_65026	NonTargetingControlGuideForHuman_0643	95	142	30	56	55	56	88	80	79	63	51
HGLibA_28035	MALT1	145	113	54	94	44	59	103	149	70	56	51
HGLibA_02764	ARHGAP35	160	187	99	187	45	67	148	174	181	157	66
HGLibA_36556	PIGG	88	68	36	16	16	20	67	160	30	20	53
HGLibA_17774	FNTB	38	36	19	29	50	44	65	58	23	18	28
HGLibA_54096	WDR45	129	190	74	42	23	30	145	216	58	39	46
HGLibA_15406	ERAP2	118	92	23	26	19	19	47	93	36	17	35
HGLibA_07209	CAPZA2	116	201	56	48	24	34	57	85	41	45	56
HGLibA_03475	ATG16L2	493	461	156	65	36	20	290	562	112	76	329
HGLibA_40258	RAPGEF5	46	52	16	43	22	34	76	57	27	35	47
HGLibA_35895	PDK1	79	200	50	29	17	17	101	208	27	18	38
HGLibA_53077	UPK3A	88	81	21	36	17	8	71	122	43	50	99
HGLibA_62579	hsa-mir-6080	203	241	85	45	23	9	229	259	58	28	59
HGLibA_24482	KDELR2	95	66	44	44	32	37	63	62	41	49	23
HGLibA_21086	HEBP2	44	54	25	45	12	13	94	161	43	40	77
HGLibA_49297	THAP3	107	57	25	22	4	7	55	83	16	15	24
HGLibA_47149	SSPO	160	168	52	29	9	21	137	207	39	26	49
HGLibA_52370	TWF1	28	14	11	29	18	22	62	29	28	28	6
HGLibA_00302	ABL1	202	238	77	59	25	37	142	294	47	66	89
HGLibA_15048	EMILIN1	75	176	59	31	31	25	111	109	37	25	36
HGLibA_12333	DAPP1	50	58	25	28	14	5	79	75	22	23	10
HGLibA_06668	C9orf117	50	123	51	44	24	14	100	94	42	41	25
HGLibA_18958	GFPT1	143	179	137	242	21	26	58	123	192	242	33
HGLibA_60019	hsa-mir-4324	76	133	39	25	8	9	68	150	35	39	624
HGLibA_24139	KCNA5	112	45	26	30	4	6	24	23	18	28	22
HGLibA_13296	DKK2	138	174	114	77	43	27	148	262	60	46	32
HGLibA_04306	BCL2L10	97	46	21	23	17	30	65	75	33	31	59
HGLibA_58986	hsa-mir-330	155	180	95	22	29	37	223	246	46	18	33
HGLibA_10681	COMMD9	44	39	23	9	28	19	42	37	22	11	13
HGLibA_62321	hsa-mir-5697	155	150	118	99	29	34	93	220	94	99	89
HGLibA_21943	HOXB6	259	334	100	54	19	11	236	340	78	51	58
HGLibA_19982	GPR18	71	47	16	16	9	15	89	69	23	17	25
HGLibA_45736	SMIM17	167	187	74	54	69	50	103	257	48	48	112
HGLibA_30998	NAA40	151	160	131	57	59	25	144	164	33	64	34
HGLibA_42181	RPS6KC1	182	232	115	73	50	36	141	184	82	69	70
HGLibA_08169	CCR8	213	242	89	49	46	33	29	198	43	62	100
HGLibA_43110	SDCBP	57	42	39	30	20	20	53	58	23	27	20
HGLibA_52776	UBXN10	244	160	49	84	20	33	368	349	70	56	49
HGLibA_39028	PSEN2	40	47	53	36	20	24	112	150	25	29	45
HGLibA_51604	TRIM72	91	68	130	150	96	90	221	59	158	155	60
HGLibA_25396	KRBOX4	72	110	84	34	14	8	101	72	31	31	33
HGLibA_04131	BAIAP3	102	220	42	48	25	23	140	142	49	28	51
HGLibA_43591	SERPING1	28	31	31	40	5	7	36	56	32	32	14
HGLibA_21626	HLA-DQB1	62	39	23	22	21	25	99	66	38	21	30
HGLibA_53020	UNC5C	85	94	13	13	8	10	63	98	13	18	30
HGLibA_13811	DPCD	78	62	30	27	34	52	70	88	15	11	15
HGLibA_31082	NAIP	201	154	95	69	41	47	138	179	60	57	94
HGLibA_30464	MTR	217	207	36	82	82	65	172	196	60	83	71
HGLibA_01872	ANAPC13	28	15	9	14	10	14	76	23	20	21	29
HGLibA_02527	APOL1	153	157	94	48	19	29	166	198	55	53	45
HGLibA_10804	COX10	48	52	9	11	6	4	33	28	8	13	10
HGLibA_25435	KRT17	73	56	39	130	152	34	88	124	32	31	125
HGLibA_49499	TIMM13	113	68	42	27	20	13	118	152	23	21	39
HGLibA_61515	hsa-mir-509-3	41	70	14	18	16	13	35	70	16	21	14
HGLibA_22322	HSPB9	58	36	22	13	6	6	73	37	11	10	8
HGLibA_36810	PKDREJ	116	146	28	16	42	40	132	155	17	18	24
HGLibA_42081	RPS15A	25	48	34	29	11	8	42	61	15	17	20
HGLibA_49114	TF	96	58	33	38	27	34	108	199	30	24	69
HGLibA_50021	TMEM160	548	520	250	117	61	54	396	734	137	87	153
HGLibA_62250	hsa-mir-5683	140	170	64	39	28	36	115	144	58	33	66
HGLibA_22998	IL17D	187	93	40	18	29	21	101	76	32	21	63
HGLibA_62769	hsa-mir-632	35	33	13	15	11	11	85	90	12	6	19
HGLibA_60093	hsa-mir-4427	325	459	239	114	47	52	335	656	128	133	218
HGLibA_35897	PDK2	391	319	216	216	92	107	236	369	217	131	73
HGLibA_47709	SUCO	174	118	39	26	23	6	177	214	38	32	27
HGLibA_47629	STX18	34	27	21	18	14	12	58	39	17	17	17
HGLibA_02159	ANKS4B	197	281	81	62	29	46	217	371	75	86	102
HGLibA_17411	FGF5	36	60	53	93	14	25	107	29	86	46	14
HGLibA_12150	CYP39A1	70	98	28	13	23	22	61	67	20	20	40
HGLibA_27759	LYRM7	145	215	158	186	30	26	146	253	175	191	33
HGLibA_47865	SUV420H1	66	178	31	23	20	21	89	102	33	19	17
HGLibA_37640	POLRMT	52	29	46	56	180	201	88	26	42	55	119
HGLibA_17734	FNBP1	8	19	11	8	26	20	25	19	9	16	5
HGLibA_42730	SAPCD1	13	16	10	11	9	6	23	13	10	14	13
HGLibA_59059	hsa-mir-3606	118	169	36	49	39	42	69	168	41	48	92
HGLibA_58970	hsa-mir-326	298	144	130	111	60	46	179	132	95	103	158
HGLibA_45385	SLC7A9	184	149	87	43	25	19	226	312	87	51	120
HGLibA_51312	TRAPPC2	71	89	29	18	14	12	57	78	23	25	32
HGLibA_30799	MYNN	139	183	75	42	20	22	151	207	44	50	128
HGLibA_53944	WARS	103	71	44	48	35	54	164	154	39	49	34
HGLibA_21401	HIST1H2AK	16	17	17	11	6	7	24	32	15	5	16
HGLibA_29144	MGAT4B	127	105	37	46	16	16	98	176	50	45	62
HGLibA_32436	NPFF	240	199	129	69	31	15	237	329	92	62	127
HGLibA_16924	FAU	81	84	159	189	110	110	125	56	160	157	121
HGLibA_55765	ZNF3	68	30	17	22	8	7	45	58	17	25	49
HGLibA_49758	TMC4	87	119	85	47	22	10	88	203	67	32	25
HGLibA_55719	ZNF28	67	82	35	26	16	8	78	136	37	30	24
HGLibA_11485	CSTF2	89	127	38	41	11	17	156	123	34	34	28
HGLibA_60445	hsa-mir-4505	140	174	24	25	28	11	107	134	34	25	33
HGLibA_37130	PLEKHH3	254	256	76	82	24	23	234	300	86	78	104
HGLibA_16344	FAM188A	199	316	130	82	80	27	147	341	81	69	124
HGLibA_25573	KRT86	88	80	32	18	34	22	97	86	20	13	19
HGLibA_01982	ANKMY2	100	81	98	136	26	30	184	166	88	92	58
HGLibA_36966	PLAUR	161	159	68	41	44	28	112	209	30	41	105
HGLibA_13210	DHX9	22	13	25	23	11	13	76	79	17	16	63
HGLibA_23523	IQCJ	59	70	34	58	60	27	91	120	37	46	41
HGLibA_08832	CDKN2AIP	26	21	19	8	4	1	41	45	16	12	18
HGLibA_14237	DYNC1I2	76	65	18	24	15	16	114	73	32	29	29
HGLibA_29044	MFAP3	200	271	51	45	41	54	178	197	60	45	48
HGLibA_58419	hsa-mir-29b-2	127	99	48	64	42	19	134	205	55	44	23
HGLibA_17212	FCHSD2	160	195	46	22	293	254	214	186	34	104	892
HGLibA_13122	DHRS11	60	42	29	19	19	14	79	66	19	16	45
HGLibA_59950	hsa-mir-431	421	624	290	170	66	72	411	714	195	150	149
HGLibA_28061	MAN1A2	37	95	41	37	11	8	111	68	26	27	12
HGLibA_57657	hsa-mir-1295a	175	235	76	66	46	44	141	288	42	51	50
HGLibA_33688	OR1L3	52	58	17	14	13	7	123	52	13	10	7
HGLibA_52023	TST	498	450	196	148	218	127	684	466	211	168	1930
HGLibA_61829	hsa-mir-544b	78	93	83	93	11	15	78	119	91	92	27
HGLibA_38984	PRTN3	63	129	34	8	4	11	85	70	11	16	29
HGLibA_29690	MOSPD3	144	84	104	38	40	37	82	104	38	28	30
HGLibA_16700	FAM71F1	94	104	59	46	18	24	98	290	35	39	30
HGLibA_42407	RTN4	86	42	43	23	4	8	101	81	23	31	16
HGLibA_07080	CAMK2N1	70	120	164	199	28	9	149	118	146	129	14
HGLibA_18531	GALNT10	74	172	98	241	180	75	95	133	55	43	49
HGLibA_44259	SIX6	362	300	202	142	51	52	311	375	159	97	79
HGLibA_37672	POMT2	35	31	52	43	8	13	79	53	32	29	21
HGLibA_52447	TXNRD2	102	60	16	36	17	24	77	92	32	28	28
HGLibA_30052	MRPS18B	102	66	58	104	7	7	98	50	74	81	20
HGLibA_23432	INTS8	23	34	11	15	6	9	34	25	11	12	3
HGLibA_33220	OAZ3	71	71	35	30	15	7	107	89	20	21	30
HGLibA_17625	FLJ25363	299	377	116	95	61	72	226	453	118	98	139
HGLibA_50185	TMEM203	86	107	25	26	13	14	139	205	36	36	140
HGLibA_08128	CCNT2	152	231	75	61	34	34	70	140	48	50	129
HGLibA_32922	NUDCD1	38	43	31	27	66	50	56	51	30	35	27
HGLibA_36117	PEX5	60	89	26	18	13	17	67	151	28	21	26
HGLibA_04246	BCAR1	44	108	23	26	15	25	85	75	29	24	19
HGLibA_22794	IGF1R	92	74	37	28	10	11	72	104	14	14	14
HGLibA_49563	TIPRL	104	66	32	35	35	37	57	98	37	26	19
HGLibA_00663	ACTR3B	238	84	83	40	30	32	226	215	80	58	89
HGLibA_55546	ZNF184	90	106	30	32	13	9	50	103	26	22	38
HGLibA_41448	RND2	241	210	132	80	38	44	180	241	69	59	127
HGLibA_10995	CPSF1	66	169	76	46	49	53	68	53	29	21	22
HGLibA_46746	SPOCD1	67	42	90	118	50	36	126	57	110	97	30
HGLibA_44489	SLC18A2	131	150	59	55	16	23	163	201	55	44	47
HGLibA_02840	ARHGEF26	36	48	20	14	36	27	26	36	14	8	23
HGLibA_16241	FAM167A	165	53	27	26	60	26	65	90	23	16	55
HGLibA_35140	PAPOLB	95	117	40	29	16	21	67	63	31	15	19
HGLibA_11509	CT45A5	59	75	33	18	14	14	114	139	23	15	26
HGLibA_23156	IL37	48	42	24	11	14	9	48	81	24	12	10
HGLibA_39148	PSMD1	263	268	351	466	954	595	324	158	423	380	195
HGLibA_50438	TMEM53	87	43	17	9	12	15	43	50	24	10	20
HGLibA_48140	TAB1	146	133	103	88	41	34	167	323	64	66	88
HGLibA_31390	NDEL1	100	158	60	54	28	35	144	158	60	70	88
HGLibA_50286	TMEM240	186	95	59	38	19	14	160	159	31	43	61
HGLibA_21660	HLX	95	191	73	25	29	16	129	336	34	21	35
HGLibA_42277	RRP36	135	189	28	52	33	20	103	116	57	47	35
HGLibA_18199	FUT6	189	203	45	51	43	26	286	344	65	55	127
HGLibA_11321	CSF1	77	124	75	69	539	293	113	129	58	68	91
HGLibA_38194	PPP3R1	91	58	31	63	40	54	102	90	40	40	44
HGLibA_63500	hsa-mir-6831	105	196	57	47	12	18	105	159	41	46	26
HGLibA_03253	ASB9	31	66	53	38	19	26	62	61	18	24	47
HGLibA_37519	POLE4	30	53	16	8	1	5	57	17	8	13	29
HGLibA_38675	PROKR2	76	40	40	55	44	44	80	122	46	31	82
HGLibA_36905	PLA2G4C	133	187	45	23	26	42	91	177	30	27	35
HGLibA_50133	TMEM189	74	116	37	43	29	64	80	108	49	47	18
HGLibA_16098	FAM129B	117	69	33	34	14	25	70	78	26	33	34
HGLibA_01296	AHDC1	150	44	43	24	18	18	44	110	41	25	23
HGLibA_06578	C7orf66	151	205	121	69	69	63	184	164	60	58	121
HGLibA_48973	TEKT2	110	69	38	26	37	45	68	80	32	30	72
HGLibA_38582	PRKG2	272	448	66	89	43	20	344	462	102	72	103
HGLibA_21840	HNRNPM	14	37	9	8	8	12	35	12	15	12	3
HGLibA_58394	hsa-mir-2909	198	182	75	143	96	57	357	200	63	48	20
HGLibA_43915	SH3BGRL	83	152	84	39	24	41	109	179	36	39	33
HGLibA_46518	SPATA5L1	126	59	27	23	55	72	89	104	28	17	75
HGLibA_06823	CA8	46	74	53	35	11	6	77	56	18	17	9
HGLibA_18302	G3BP2	86	74	67	32	9	17	116	93	33	43	52
HGLibA_06529	C7orf29	160	135	75	45	31	27	183	225	41	35	68
HGLibA_43345	SEMA4C	33	37	17	23	4	7	44	20	13	15	1
HGLibA_05441	C16orf13	167	88	233	292	56	46	178	114	207	152	66
HGLibA_02996	ARL8A	160	138	151	204	112	96	156	227	163	148	110
HGLibA_50970	TOMM40L	90	101	26	19	17	21	177	171	36	11	22
HGLibA_13368	DLST	209	174	86	95	19	18	229	211	94	67	42
HGLibA_45372	SLC7A6	89	101	24	38	12	25	58	154	28	22	62
HGLibA_42967	SCN10A	88	72	11	22	16	21	119	109	16	20	10
HGLibA_64863	NonTargetingControlGuideForHuman_0480	467	236	844	801	399	367	642	234	745	530	265
HGLibA_27377	LRRC49	54	59	35	23	15	10	69	75	21	31	22
HGLibA_00935	ADCYAP1	130	118	71	19	17	13	112	112	43	27	19
HGLibA_44591	SLC22A5	137	93	120	672	36752	35869	349	353	55	154	3730
HGLibA_11261	CRYBB1	97	61	22	45	14	13	105	82	23	26	20
HGLibA_45452	SLCO1B3	57	18	66	67	17	9	97	51	70	53	18
HGLibA_42496	RXFP2	62	72	26	25	23	26	51	85	33	20	18
HGLibA_60352	hsa-mir-4483	101	139	9	6	5	7	49	119	10	1	3
HGLibA_56803	ZNF812	162	176	66	55	41	18	160	188	80	42	42
HGLibA_38724	PRPF38B	23	18	8	10	23	30	35	23	11	6	12
HGLibA_40361	RASL10B	142	150	47	22	9	10	114	149	64	28	28
HGLibA_15700	EVPL	37	62	19	22	42	47	59	53	21	19	25
HGLibA_20393	GRXCR2	141	73	112	234	19	17	33	99	171	200	18
HGLibA_00594	ACSS3	24	22	12	12	7	7	56	28	7	9	8
HGLibA_26166	LCN1	116	70	23	39	13	20	111	155	27	23	39
HGLibA_16366	FAM193B	56	25	16	21	4	6	81	70	24	14	25
HGLibA_10311	CNN3	49	9	14	8	4	3	43	29	6	7	14
HGLibA_52406	TXNDC11	94	87	93	57	26	24	129	163	60	53	58
HGLibA_11855	CXCL13	60	82	33	30	24	17	59	36	32	21	26
HGLibA_27586	LTB4R2	8	29	15	11	12	11	80	17	13	6	10
HGLibA_50015	TMEM158	73	99	53	32	861	712	125	153	25	28	485
HGLibA_60816	hsa-mir-4675	170	200	77	44	14	30	378	259	48	31	76
HGLibA_07606	CCDC137	38	49	11	4	7	6	47	53	5	2	16
HGLibA_29864	MRO	96	129	38	34	51	49	61	100	42	34	34
HGLibA_65330	NonTargetingControlGuideForHuman_0947	237	180	282	358	186	219	303	157	306	286	159
HGLibA_15168	ENPP1	51	69	10	20	45	42	38	83	23	23	19
HGLibA_01558	ALDH2	75	77	39	37	59	41	72	98	25	32	37
HGLibA_44280	SKIDA1	94	168	84	38	31	15	166	136	39	40	27
HGLibA_15156	ENOSF1	155	141	49	50	17	13	106	216	51	52	42
HGLibA_18576	GALNT9	88	17	16	16	10	16	60	39	15	11	12
HGLibA_60857	hsa-mir-4687	303	321	317	354	205	180	388	400	308	209	181
HGLibA_33950	OR4C16	95	44	41	54	19	25	147	96	37	25	34
HGLibA_34598	ORAOV1	34	100	31	29	10	6	37	36	25	15	16
HGLibA_01953	ANKEF1	107	66	45	38	21	18	142	119	54	32	16
HGLibA_60764	hsa-mir-4663	48	42	23	26	6	5	62	56	17	13	18
HGLibA_18721	GBF1	196	200	53	27	49	28	23	202	50	30	85
HGLibA_25465	KRT27	15	78	13	9	16	10	20	61	11	10	16
HGLibA_53392	USP50	260	273	180	86	65	65	288	469	116	102	254
HGLibA_43116	SDCCAG3	84	130	59	35	58	57	62	143	28	33	50
HGLibA_06302	C4orf21	196	53	33	49	14	20	125	63	34	32	43
HGLibA_41008	RGL3	68	75	30	14	9	13	78	68	15	16	21
HGLibA_09204	CERS2	40	84	33	24	16	7	53	84	18	17	43
HGLibA_38756	PRPS1	180	151	105	79	36	46	104	252	72	76	42
HGLibA_65269	NonTargetingControlGuideForHuman_0886	79	28	77	99	133	113	82	44	91	72	56
HGLibA_15042	EMG1	35	29	22	21	43	32	50	35	25	8	10
HGLibA_58292	hsa-mir-221	264	320	109	60	26	40	161	204	56	70	104
HGLibA_14099	DUOX2	67	78	25	18	93	69	30	68	17	12	74
HGLibA_02017	ANKRD18A	298	433	119	87	62	41	245	465	90	71	124
HGLibA_57446	hsa-mir-125b-1	48	31	37	27	12	19	38	62	19	16	13
HGLibA_13373	DLX1	115	97	38	33	4	13	120	110	28	39	240
HGLibA_15870	F2RL3	91	81	31	28	10	28	56	107	30	16	11
HGLibA_16843	FANCD2OS	67	63	32	22	9	9	49	146	15	12	28
HGLibA_43396	SENP6	41	50	75	168	26	25	43	49	163	165	17
HGLibA_61898	hsa-mir-548al	16	13	7	6	9	7	35	20	4	14	5
HGLibA_11108	CREBBP	84	46	13	14	13	7	64	95	16	30	54
HGLibA_51476	TRIM37	46	24	6	11	545	273	19	20	9	7	414
HGLibA_19354	GLTSCR1L	48	110	27	21	21	16	51	61	30	22	10
HGLibA_34407	OR6C74	170	135	56	22	28	23	87	266	36	51	76
HGLibA_30178	MSANTD3-TMEFF1	88	126	41	40	16	10	88	100	17	19	12
HGLibA_23303	INHBB	198	165	71	50	19	18	186	282	77	27	65
HGLibA_56499	ZNF670	71	148	11	21	6	10	51	148	21	20	4
HGLibA_21622	HLA-DQA1	103	198	51	41	8	22	199	194	34	44	62
HGLibA_30815	MYO18B	154	136	50	38	59	23	83	187	23	31	28
HGLibA_63281	hsa-mir-6777	39	78	8	18	16	8	91	97	21	10	11
HGLibA_08434	CD7	174	216	78	38	41	22	139	176	37	40	46
HGLibA_32265	NOL3	33	39	17	14	5	6	52	63	10	11	9
HGLibA_49159	TFE3	112	201	87	49	49	41	108	186	43	32	49
HGLibA_53293	USP19	124	54	38	20	19	11	55	75	13	19	29
HGLibA_08378	CD3G	64	124	52	37	23	19	110	177	37	51	71
HGLibA_10070	CLMN	188	178	102	84	43	39	196	143	85	71	50
HGLibA_05904	C1orf87	121	157	65	79	17	26	168	126	69	68	34
HGLibA_23194	IL7R	129	109	23	20	1	12	110	143	36	23	40
HGLibA_45577	SMAD4	67	61	23	22	10	10	43	49	14	13	9
HGLibA_62738	hsa-mir-625	10	34	42	43	21	22	46	34	42	35	12
HGLibA_32545	NPW	221	191	57	22	5	10	201	247	50	19	57
HGLibA_44371	SLC12A6	155	211	66	61	28	14	111	239	72	64	64
HGLibA_58759	hsa-mir-3170	124	100	95	101	57	77	126	141	73	69	107
HGLibA_09973	CLEC3A	119	151	44	53	58	51	123	92	39	33	53
HGLibA_20543	GTF2H1	106	75	44	28	16	29	50	119	17	20	22
HGLibA_39233	PSRC1	43	39	26	18	19	13	64	52	15	11	26
HGLibA_01962	ANKH	178	254	53	73	17	23	208	263	57	45	75
HGLibA_22466	IAH1	195	117	59	24	25	17	229	309	51	46	142
HGLibA_58916	hsa-mir-3202-1	51	58	52	56	24	33	49	58	56	41	25
HGLibA_02185	ANO6	170	106	47	29	11	15	110	134	27	35	32
HGLibA_59487	hsa-mir-384	168	256	62	40	41	37	170	261	60	56	201
HGLibA_40229	RAP1GAP2	154	136	48	49	36	23	255	262	74	54	63
HGLibA_50038	TMEM167A	30	60	17	18	14	16	68	79	21	24	38
HGLibA_61072	hsa-mir-4744	17	25	20	11	11	5	82	39	12	18	19
HGLibA_08675	CDH26	243	248	130	80	32	39	147	381	60	74	71
HGLibA_26030	LARP1B	154	117	67	65	33	45	62	87	62	39	32
HGLibA_40726	RD3	78	44	81	82	24	16	124	99	74	75	36
HGLibA_30340	MTERFD1	42	25	13	16	34	46	36	41	13	14	32
HGLibA_41504	RNF130	184	171	145	59	75	24	157	227	73	47	96
HGLibA_33111	NUTM2G	73	61	23	23	28	33	132	147	25	21	42
HGLibA_21503	HIST1H4G	147	168	45	53	38	18	209	223	64	55	57
HGLibA_11627	CTH	373	443	281	234	4353	2135	247	721	183	266	4646
HGLibA_51978	TSPYL1	67	98	52	63	330	265	90	63	51	34	36
HGLibA_00461	ACO1	37	74	30	11	13	15	60	64	9	10	6
HGLibA_21630	HLA-DQB2	222	115	52	21	20	4	154	161	40	38	24
HGLibA_49692	TM4SF1	56	128	49	32	6	17	82	90	37	31	25
HGLibA_41696	RNF7	73	99	34	37	688	981	96	111	19	20	14
HGLibA_20649	GUCD1	413	411	167	130	76	94	349	739	144	140	216
HGLibA_14664	EHBP1L1	97	107	46	34	53	47	105	189	26	28	30
HGLibA_12826	DEFB105A	54	13	134	173	80	92	31	13	116	103	45
HGLibA_23335	INPP1	95	149	36	34	31	15	151	177	25	36	36
HGLibA_51768	TRPM6	328	253	140	83	59	67	302	450	77	75	76
HGLibA_23796	ITGB7	18	49	9	11	25	31	50	28	9	6	5
HGLibA_17773	FNTB	23	39	39	45	56	58	65	65	39	40	22
HGLibA_08118	CCNL1	36	54	4	8	25	10	37	45	4	7	4
HGLibA_01255	AGT	145	171	83	31	42	36	197	168	28	30	34
HGLibA_59690	hsa-mir-421	59	102	30	30	50	42	72	70	26	30	38
HGLibA_64834	NonTargetingControlGuideForHuman_0451	67	41	28	25	10	6	75	51	21	12	21
HGLibA_53950	WAS	39	46	22	11	8	16	64	54	14	14	51
HGLibA_31345	NCOA4	126	175	72	48	27	15	96	108	36	27	82
HGLibA_52819	UCMA	98	121	40	59	14	20	177	99	25	26	13
HGLibA_48741	TCEB3	297	395	106	67	27	41	294	516	75	71	335
HGLibA_57605	hsa-mir-1285-2	10	14	22	23	14	8	41	9	19	10	7
HGLibA_03213	ASB12	43	18	6	8	26	27	47	54	14	13	21
HGLibA_37035	PLD1	189	212	131	177	160	125	119	197	133	158	147
HGLibA_48320	TAPBP	72	131	17	16	32	30	189	168	15	28	20
HGLibA_34262	OR5B2	149	146	64	82	27	54	162	183	74	70	47
HGLibA_61686	hsa-mir-5192	144	270	49	54	34	41	131	348	60	50	59
HGLibA_58525	hsa-mir-3119-1	120	90	44	58	15	22	57	94	47	36	12
HGLibA_42023	RPP14	62	23	13	10	12	4	52	79	17	7	12
HGLibA_06202	C3	62	46	42	41	284	170	93	79	28	34	139
HGLibA_18979	GGA1	193	207	128	143	15	14	97	142	129	129	83
HGLibA_07106	CAMSAP1	98	33	47	39	89	132	102	141	40	31	131
HGLibA_64029	hsa-mir-7975	25	7	8	9	3	2	28	18	7	10	6
HGLibA_05854	C1orf35	55	17	31	6	10	13	87	90	13	17	14
HGLibA_19745	GPATCH3	161	170	40	35	23	28	99	219	40	59	53
HGLibA_61119	hsa-mir-4755	61	37	15	26	15	9	34	37	13	18	10
HGLibA_14926	ELL3	46	80	28	30	14	28	97	108	27	39	31
HGLibA_17073	FBXO32	339	312	111	87	69	71	339	311	75	57	123
HGLibA_53195	USP10	263	188	123	119	53	69	208	157	144	93	57
HGLibA_18495	GAL	101	44	22	12	13	22	66	143	28	20	26
HGLibA_34530	OR8H2	150	79	72	18	32	40	151	187	34	31	58
HGLibA_45154	SLC43A3	124	96	73	41	23	22	140	160	32	29	47
HGLibA_26873	LOC100652824	145	138	43	31	26	16	70	121	25	46	89
HGLibA_62823	hsa-mir-645	179	174	46	21	8	12	98	336	30	22	28
HGLibA_05316	C14orf1	92	152	49	26	18	24	39	126	39	42	78
HGLibA_62643	hsa-mir-6124	7	19	15	8	14	10	53	13	6	6	10
HGLibA_63946	hsa-mir-7703	35	91	60	93	29	14	68	36	85	79	18
HGLibA_03050	ARMCX5	56	40	15	13	9	7	70	60	13	9	11
HGLibA_30221	MSLN	70	141	39	19	46	30	104	97	18	23	35
HGLibA_04695	BOP1	32	14	6	16	12	13	33	28	8	5	12
HGLibA_27332	LRRC37A3	198	196	112	79	46	96	150	269	109	101	88
HGLibA_15110	ENC1	158	146	50	50	16	17	95	105	49	31	29
HGLibA_04986	BTRC	71	73	45	28	8	6	66	87	25	21	10
HGLibA_28657	MCTS1	3	10	7	25	9	5	31	6	12	16	7
HGLibA_19433	GMPS	87	69	32	29	12	15	106	98	45	29	30
HGLibA_04091	BAGE	298	350	97	130	35	46	249	589	135	107	130
HGLibA_51033	TOR4A	17	100	12	27	17	20	63	39	22	29	9
HGLibA_45534	SLMAP	71	25	18	19	21	22	54	44	14	12	13
HGLibA_28820	MED9	127	103	28	60	112	126	176	138	65	48	123
HGLibA_29005	METTL3	122	82	51	43	17	14	78	116	29	46	43
HGLibA_52346	TUSC2	120	232	118	52	516	236	126	304	101	160	3252
HGLibA_01146	AGAP3	158	114	86	98	45	43	146	169	84	69	53
HGLibA_50253	TMEM229B	29	72	23	31	8	7	79	52	21	15	15
HGLibA_56834	ZNF830	119	66	93	106	703	168	123	144	51	128	1752
HGLibA_44495	SLC18B1	283	184	10	15	134	126	67	44	14	9	82
HGLibA_61087	hsa-mir-4747	60	80	44	42	31	18	85	113	43	36	42
HGLibA_24771	KIAA1522	42	21	19	27	8	16	89	67	13	14	10
HGLibA_03196	ASAP2	151	128	62	55	15	31	67	151	51	46	44
HGLibA_64412	NonTargetingControlGuideForHuman_0029	151	65	204	258	198	163	92	51	216	182	124
HGLibA_33056	NUP50	64	74	89	136	9	15	144	44	100	117	21
HGLibA_39246	PTAR1	54	104	28	16	6	7	37	172	15	15	12
HGLibA_25748	KRTAP4-1	52	101	52	41	19	17	57	92	27	55	30
HGLibA_53717	VOPP1	35	29	10	17	17	16	29	39	14	17	15
HGLibA_48374	TAS2R16	204	143	54	35	34	23	186	394	56	57	168
HGLibA_25813	KRTAP5-9	278	268	106	60	57	67	327	362	100	66	115
HGLibA_44541	SLC22A11	219	89	63	40	110	120	92	114	50	24	75
HGLibA_11182	CRKL	26	9	15	12	11	8	35	14	18	20	43
HGLibA_40634	RBP3	42	83	23	17	30	33	49	52	5	14	8
HGLibA_59597	hsa-mir-3934	30	50	26	31	17	11	70	52	25	19	6
HGLibA_00035	AADACL3	98	142	64	31	15	21	107	137	24	21	25
HGLibA_20872	HAT1	102	92	37	33	25	33	76	153	33	39	15
HGLibA_33431	OPN1SW	77	120	32	33	24	21	97	134	28	21	18
HGLibA_28533	MBTD1	715	189	159	215	913	838	241	64	178	162	475
HGLibA_13320	DLEU7	119	194	68	35	44	42	122	173	29	19	40
HGLibA_39110	PSMB4	49	58	17	22	11	16	84	107	13	17	24
HGLibA_52549	UBAP1L	222	262	105	40	16	9	150	235	43	31	58
HGLibA_14022	DSG1	100	94	25	14	13	18	72	159	31	26	84
HGLibA_38328	PRAMEF8	105	201	104	92	29	63	139	172	84	68	55
HGLibA_20058	GPR6	27	36	16	10	11	8	39	59	5	16	18
HGLibA_29801	MPZL3	234	186	55	56	39	33	120	331	48	45	90
HGLibA_27853	MADCAM1	23	27	6	8	7	8	43	25	5	8	3
HGLibA_16520	FAM221B	171	96	26	33	6	19	68	90	19	30	44
HGLibA_24753	KIAA1430	258	218	50	84	51	53	42	217	65	60	78
HGLibA_27501	LRTM1	180	249	64	50	24	21	122	214	50	62	112
HGLibA_04182	BAX	221	241	162	193	58	32	261	379	185	105	106
HGLibA_19161	GJB2	69	71	32	23	10	13	73	90	19	13	13
HGLibA_02016	ANKRD17	57	22	33	40	15	11	37	66	17	25	31
HGLibA_37306	PMF1-BGLAP	265	372	98	71	44	18	470	291	78	52	29
HGLibA_39957	RAB4B	102	47	18	14	16	7	45	42	15	11	11
HGLibA_05106	C10orf91	225	198	115	54	50	63	131	284	67	44	60
HGLibA_43764	SFTA3	53	60	45	19	14	6	80	102	21	12	20
HGLibA_12966	DENND6A	22	19	13	4	24	11	41	15	6	4	9
HGLibA_28128	MAP1LC3B2	159	82	31	33	8	8	41	120	26	16	23
HGLibA_20276	GRID2	145	74	31	33	185	48	27	137	38	32	33
HGLibA_56614	ZNF711	193	353	131	89	80	75	226	405	83	89	139
HGLibA_07004	CALCR	101	106	46	33	17	15	83	106	53	57	130
HGLibA_31680	NELFE	55	41	11	10	6	5	44	107	23	15	20
HGLibA_23732	ITGA4	219	254	90	45	22	10	105	257	40	59	84
HGLibA_16381	FAM196A	170	161	47	27	17	10	204	235	39	28	35
HGLibA_02460	APOA5	245	269	95	62	73	37	207	249	97	57	68
HGLibA_24888	KIF1C	198	206	200	321	2444	3396	220	227	255	194	312
HGLibA_14854	EIF5A	202	135	72	45	16	35	171	158	47	35	26
HGLibA_49597	TLCD2	206	102	82	34	16	20	217	296	66	28	114
HGLibA_35473	PCDHB10	106	143	137	141	65	83	95	131	127	80	83
HGLibA_22568	IDUA	169	90	115	61	18	29	95	150	72	32	43
HGLibA_24795	KIAA1644	237	255	146	199	63	92	165	222	162	145	96
HGLibA_09573	CHRNA4	25	18	9	14	9	14	249	33	20	15	7
HGLibA_59328	hsa-mir-3689d-2	106	105	45	28	42	20	96	161	34	28	42
HGLibA_46191	SORD	114	91	49	21	26	15	107	116	38	26	45
HGLibA_59697	hsa-mir-422a	187	176	79	48	40	19	168	227	67	63	90
HGLibA_30083	MRPS28	43	61	27	33	4	2	59	35	21	6	23
HGLibA_35853	PDGFRA	36	65	43	17	18	17	103	101	22	19	19
HGLibA_64940	NonTargetingControlGuideForHuman_0557	296	268	201	193	152	105	329	369	183	160	118
HGLibA_58670	hsa-mir-3153	35	29	5	9	7	6	22	24	4	5	6
HGLibA_40450	RBCK1	20	8	16	10	12	11	49	22	9	16	10
HGLibA_11764	CUBN	321	256	155	146	96	72	299	393	139	113	102
HGLibA_05884	C1orf64	164	135	57	30	57	88	105	144	35	30	63
HGLibA_05381	C15orf27	142	121	47	21	69	49	127	250	68	34	105
HGLibA_18491	GAK	103	187	313	398	48	37	360	213	330	310	699
HGLibA_06336	C4orf46	89	124	56	53	21	31	87	116	37	55	105
HGLibA_03833	ATXN1L	42	27	9	13	11	16	50	54	12	17	50
HGLibA_32745	NSD1	65	188	52	48	15	19	133	118	40	31	39
HGLibA_52333	TULP2	74	80	17	6	13	9	65	105	22	13	25
HGLibA_33545	OR10S1	184	123	22	39	36	33	167	167	38	29	54
HGLibA_59515	hsa-mir-3912	80	132	44	17	12	11	70	117	21	12	12
HGLibA_64090	hsa-mir-8063	106	121	29	25	17	13	65	92	25	32	46
HGLibA_18889	GDPD1	52	29	13	11	28	35	58	94	9	18	26
HGLibA_31282	NCBP1	182	132	45	33	19	12	221	190	32	36	50
HGLibA_51192	TPRX1	175	135	148	143	90	64	153	157	141	120	97
HGLibA_35071	PALM2	155	146	44	43	15	20	92	204	33	44	36
HGLibA_28545	MC2R	248	238	76	41	20	29	162	293	54	74	336
HGLibA_38390	PRDM4	59	76	73	15	44	23	86	147	30	18	25
HGLibA_07302	CASP12	56	96	18	29	22	18	34	116	25	31	84
HGLibA_02050	ANKRD27	107	96	24	16	19	10	158	133	24	25	36
HGLibA_01327	AIDA	225	259	80	75	24	20	219	337	80	36	88
HGLibA_48036	SYPL1	145	180	62	46	35	39	96	155	40	30	34
HGLibA_51823	TSC22D3	372	210	75	40	32	23	256	475	97	117	415
HGLibA_34058	OR4Q3	24	26	17	17	29	22	28	36	11	16	24
HGLibA_44975	SLC35C2	40	65	11	7	3	4	90	69	17	19	17
HGLibA_24533	KDM6A	15	22	3	29	17	9	47	33	17	6	7
HGLibA_55954	ZNF419	46	18	9	8	19	19	76	47	14	12	9
HGLibA_33159	NXPE4	205	266	85	101	100	102	168	427	70	116	298
HGLibA_53985	WBP5	121	181	53	29	12	26	69	158	29	35	33
HGLibA_39388	PTK7	59	45	47	25	9	14	67	87	39	58	306
HGLibA_16540	FAM229A	86	107	61	32	30	40	91	132	30	36	57
HGLibA_13182	DHX33	78	55	25	25	20	18	55	72	25	14	12
HGLibA_19362	GLUD1	34	25	11	14	9	20	81	10	5	14	11
HGLibA_59179	hsa-mir-3658	57	36	83	105	19	34	58	60	88	71	20
HGLibA_27453	LRRFIP2	33	57	22	26	17	16	100	57	14	21	21
HGLibA_60359	hsa-mir-4485	44	47	51	23	11	11	58	46	19	15	19
HGLibA_62785	hsa-mir-636	28	99	20	37	32	16	49	95	16	14	6
HGLibA_14011	DSCR4	81	49	33	33	15	10	87	80	32	74	242
HGLibA_57429	hsa-mir-1255b-2	146	61	38	25	41	37	69	89	32	43	68
HGLibA_55375	ZMAT4	170	165	59	72	1511	1983	194	144	27	28	92
HGLibA_43517	SERPINA3	292	314	127	87	25	55	327	579	101	72	107
HGLibA_26501	LILRA5	71	74	32	37	37	23	81	62	47	31	42
HGLibA_50480	TMEM63C	34	50	21	41	38	40	57	17	37	30	38
HGLibA_06229	C3orf33	45	25	11	17	13	16	70	82	33	28	70
HGLibA_28900	MEPCE	76	32	30	27	24	17	69	60	26	25	21
HGLibA_51766	TRPM6	23	26	16	15	7	6	78	42	10	9	4
HGLibA_12175	CYP4A22	125	60	36	11	16	7	73	99	13	13	14
HGLibA_30042	MRPS15	109	208	95	75	36	21	114	183	50	43	166
HGLibA_31507	NDUFB10	170	173	107	171	4926	5993	199	235	64	123	1259
HGLibA_34020	OR4K13	23	58	19	72	10	16	114	22	42	42	8
HGLibA_33257	OCM	143	182	65	46	38	47	38	248	62	56	94
HGLibA_34517	OR8G1	96	90	35	27	10	19	72	85	28	21	20
HGLibA_12044	CYLC1	45	98	53	59	18	16	109	55	38	43	29
HGLibA_56744	ZNF783	200	107	34	38	50	39	152	213	63	56	51
HGLibA_56853	ZNF841	333	490	236	166	39	39	283	473	196	139	110
HGLibA_34663	OSBPL7	42	76	33	16	18	14	108	120	23	19	42
HGLibA_56918	ZNF99	180	250	42	52	31	28	96	258	53	61	114
HGLibA_42732	SAPCD1	122	112	55	47	25	29	134	105	44	39	45
HGLibA_36389	PHF8	127	203	42	25	41	22	77	263	53	54	66
HGLibA_05155	C11orf53	187	188	49	36	9	13	101	225	36	33	29
HGLibA_03199	ASAP3	147	104	81	46	33	36	188	208	59	40	104
HGLibA_37371	PNMA3	35	52	18	15	66	44	58	62	28	16	43
HGLibA_35216	PARP11	18	11	12	11	6	7	48	19	12	18	5
HGLibA_50500	TMEM70	27	35	28	11	7	5	41	55	16	12	13
HGLibA_53568	VCAN	195	214	130	109	51	46	165	192	71	77	84
HGLibA_52053	TTC14	98	109	16	24	22	15	81	127	38	14	12
HGLibA_52641	UBE2O	256	10	79	92	66	86	34	18	73	62	97
HGLibA_44971	SLC35C1	52	68	15	15	14	12	64	85	12	11	19
HGLibA_36459	PHRF1	84	133	42	28	37	45	79	110	34	24	13
HGLibA_48594	TBCE	30	16	19	13	8	6	61	30	16	16	12
HGLibA_05551	C17orf59	124	237	44	38	25	21	63	111	19	33	17
HGLibA_37872	PPFIA1	48	22	10	16	21	11	30	54	11	26	5
HGLibA_05518	C17orf102	156	180	106	28	14	18	158	272	53	30	31
HGLibA_45725	SMIM12	267	242	110	69	44	60	206	414	82	59	93
HGLibA_13818	DPEP1	138	149	93	28	26	12	134	182	35	26	35
HGLibA_34664	OSBPL7	333	468	137	79	38	67	244	372	91	110	234
HGLibA_38529	PRKAR2B	122	108	39	33	28	15	122	171	35	21	34
HGLibA_36017	PECAM1	22	36	35	45	12	10	78	38	31	32	12
HGLibA_55468	ZNF134	173	210	81	28	17	15	111	146	30	47	107
HGLibA_07961	CCL1	60	51	37	29	366	334	50	55	42	33	224
HGLibA_53871	VSTM5	112	139	70	34	7	13	130	119	43	38	44
HGLibA_56269	ZNF569	107	83	19	20	39	32	44	126	33	29	65
HGLibA_48460	TBC1D1	228	165	91	52	32	17	258	353	69	41	66
HGLibA_00103	ABCA13	201	94	53	107	25	38	51	116	93	78	18
HGLibA_04804	BRI3	79	23	82	131	68	65	68	24	79	77	33
HGLibA_60072	hsa-mir-4421	32	20	16	16	14	17	58	33	12	9	11
HGLibA_34143	OR52A5	179	326	86	142	332	218	199	160	92	124	183
HGLibA_40467	RBL1	92	112	50	33	8	5	64	71	32	27	13
HGLibA_15828	EYS	36	53	27	12	13	13	49	36	23	20	10
HGLibA_22621	IFIH1	147	192	61	29	19	19	109	194	56	37	62
HGLibA_04260	BCAS4	170	214	86	31	19	13	228	269	55	24	33
HGLibA_38950	PRSS48	466	282	139	81	88	49	80	478	83	71	160
HGLibA_11689	CTSA	135	93	398	499	294	239	312	98	388	364	192
HGLibA_02115	ANKRD50	175	172	59	27	24	26	179	278	44	57	134
HGLibA_25281	KLRB1	132	136	52	36	17	28	116	167	17	24	34
HGLibA_55851	ZNF347	56	74	31	40	14	11	43	54	27	24	56
HGLibA_35434	PCDHA12	318	454	175	105	45	59	265	473	111	96	124
HGLibA_06442	C6orf132	212	141	81	60	26	22	136	242	56	59	137
HGLibA_62050	hsa-mir-548o	41	39	24	20	5	11	102	60	19	14	24
HGLibA_63695	hsa-mir-6878	126	144	86	39	76	75	153	300	39	52	119
HGLibA_23889	IYD	182	197	246	315	155	134	211	125	235	275	76
HGLibA_32424	NPC2	50	78	40	53	29	15	82	64	37	38	29
HGLibA_34399	OR6C68	25	57	13	14	11	9	43	46	13	17	10
HGLibA_03800	ATPAF2	95	106	84	41	18	27	157	178	56	31	18
HGLibA_59828	hsa-mir-4281	5	9	14	11	10	3	21	7	13	13	12
HGLibA_23769	ITGB1	19	70	23	30	20	21	64	46	28	17	18
HGLibA_61279	hsa-mir-4793	101	174	173	209	31	33	238	169	173	176	27
HGLibA_34838	OXSR1	68	111	15	16	17	9	74	81	16	17	4
HGLibA_43152	SDK1	221	220	123	53	39	21	214	294	58	49	33
HGLibA_54609	XRRA1	124	23	47	455	78	80	70	40	429	321	36
HGLibA_62508	hsa-mir-604	75	123	39	73	57	35	172	128	23	27	43
HGLibA_39922	RAB3GAP2	110	118	35	14	16	12	121	92	17	10	9
HGLibA_02047	ANKRD26	121	195	60	28	10	23	81	405	31	37	182
HGLibA_17952	FOXRED1	88	161	138	206	79	74	79	191	76	86	172
HGLibA_42976	SCN1B	56	82	31	36	23	14	78	79	22	17	31
HGLibA_09002	CELA3B	387	303	98	61	48	62	276	366	109	175	756
HGLibA_07114	CAMTA1	111	89	33	29	36	33	126	123	27	23	17
HGLibA_17143	FBXW2	29	39	16	14	11	3	39	40	14	16	12
HGLibA_23831	ITM2B	143	159	36	35	14	6	94	120	31	45	35
HGLibA_52656	UBE2S	31	56	24	14	26	26	64	49	22	25	25
HGLibA_16804	FAM96A	100	29	12	23	32	21	65	43	28	24	34
HGLibA_20943	HBZ	123	190	121	162	112	115	154	147	134	130	92
HGLibA_64727	NonTargetingControlGuideForHuman_0344	34	55	12	20	6	7	61	47	23	21	22
HGLibA_21798	HNRNPA2B1	55	46	40	46	19	16	59	37	49	51	11
HGLibA_17974	FRAS1	279	276	77	30	33	39	167	364	49	42	87
HGLibA_60801	hsa-mir-4671	94	101	61	54	16	27	81	131	55	55	18
HGLibA_39155	PSMD11	99	134	72	164	20	30	103	141	37	52	134
HGLibA_10408	CNTN3	140	103	93	63	49	64	79	69	47	64	82
HGLibA_29230	MID1	48	58	11	12	14	14	83	40	15	15	15
HGLibA_57855	hsa-mir-146a	310	309	93	130	71	76	283	301	97	105	106
HGLibA_29175	MGST1	55	83	22	34	19	18	113	74	44	32	25
HGLibA_19818	GPM6A	169	175	55	62	12	36	180	275	68	59	54
HGLibA_44625	SLC24A4	84	57	134	194	17	21	151	68	156	174	38
HGLibA_38710	PRPF18	55	96	25	21	15	14	35	82	31	24	19
HGLibA_54856	ZBTB3	166	185	43	24	21	10	116	216	39	38	87
HGLibA_06949	CACNG8	125	206	88	63	33	25	137	265	69	44	59
HGLibA_07747	CCDC28B	196	181	147	160	208	157	229	227	142	106	146
HGLibA_08674	CDH26	74	68	37	38	62	36	79	73	28	18	21
HGLibA_29335	MKL2	58	35	13	21	12	10	61	47	25	26	12
HGLibA_02558	APOPT1	98	52	45	35	27	10	103	100	41	37	29
HGLibA_06894	CACNA1G	154	198	87	39	17	15	112	219	44	37	36
HGLibA_42073	RPS14	107	83	19	28	19	20	106	103	21	22	23
HGLibA_00988	ADK	213	143	538	626	27	17	300	256	630	470	36
HGLibA_15717	EXD1	114	180	43	34	16	18	121	196	45	36	43
HGLibA_43815	SGIP1	92	74	35	17	16	11	57	53	17	28	31
HGLibA_51106	TPCN1	252	253	105	85	54	43	241	312	90	87	118
HGLibA_35797	PDE4D	66	117	38	31	27	41	104	73	37	35	27
HGLibA_08948	CEACAM6	68	53	31	29	16	19	62	66	32	30	44
HGLibA_63837	hsa-mir-7152	75	68	39	17	17	9	153	150	19	24	17
HGLibA_55014	ZCCHC14	33	32	29	32	6	7	44	41	29	22	8
HGLibA_09857	CLDN12	92	80	9	19	19	21	85	100	25	15	25
HGLibA_34149	OR52B4	318	311	123	76	44	42	221	277	103	82	95
HGLibA_35077	PALM3	74	72	27	45	31	27	76	144	30	30	29
HGLibA_08713	CDIP1	129	159	223	223	48	50	95	123	64	58	169
HGLibA_16787	FAM8A1	46	26	17	13	13	14	80	70	12	16	16
HGLibA_05061	C10orf2	125	243	51	43	34	41	90	127	47	37	21
HGLibA_31089	NANOG	231	390	101	78	29	39	232	323	83	68	80
HGLibA_43221	SEC23A	192	271	64	75	34	44	98	210	59	63	62
HGLibA_16275	FAM173A	178	64	80	37	18	36	71	114	51	38	66
HGLibA_45273	SLC5A5	197	154	114	64	26	23	118	217	52	36	38
HGLibA_33509	OR10H2	33	76	34	32	15	17	80	101	33	26	13
HGLibA_31032	NACA2	51	30	16	17	4	18	53	56	12	10	22
HGLibA_22528	ID2	147	219	108	113	35	40	131	259	108	113	41
HGLibA_51534	TRIM5	168	106	14	5	7	8	22	102	7	9	15
HGLibA_43146	SDHC	112	74	39	27	10	12	75	117	26	23	19
HGLibA_40899	REXO4	230	265	121	65	123	110	223	448	64	62	110
HGLibA_32301	NOP10	136	106	15	23	24	40	68	120	35	38	51
HGLibA_55100	ZDHHC20	19	25	9	14	3	9	37	17	17	12	6
HGLibA_54126	WDR55	20	73	12	11	31	45	35	77	19	33	329
HGLibA_56201	ZNF546	129	68	92	86	5	7	99	92	94	70	33
HGLibA_59648	hsa-mir-3972	127	136	53	58	18	16	130	145	56	43	27
HGLibA_56627	ZNF720	66	63	13	12	4	10	48	45	6	15	13
HGLibA_58344	hsa-mir-24-2	47	112	41	32	47	33	120	122	51	36	48
HGLibA_46607	SPECC1L	71	98	126	191	39	22	85	65	147	144	21
HGLibA_08974	CECR1	71	69	22	26	17	11	73	100	26	31	39
HGLibA_44399	SLC14A1	133	63	10	26	8	11	75	45	17	23	112
HGLibA_64896	NonTargetingControlGuideForHuman_0513	48	14	48	66	42	47	101	13	71	69	62
HGLibA_36793	PKD1L1	195	43	32	7	18	21	42	92	25	8	8
HGLibA_27509	LRWD1	98	126	56	42	24	23	86	214	60	70	190
HGLibA_02923	ARL10	227	277	181	105	58	57	185	362	107	77	74
HGLibA_62266	hsa-mir-5688	150	29	45	32	10	21	55	83	28	30	29
HGLibA_18498	GAL3ST1	34	16	8	13	4	5	40	22	8	10	4
HGLibA_06680	C9orf135	265	232	70	54	16	18	250	335	83	61	122
HGLibA_63327	hsa-mir-6787	88	58	41	34	20	30	24	57	58	48	23
HGLibA_58223	hsa-mir-2113	158	240	82	52	46	24	81	185	54	47	61
HGLibA_23122	IL2RB	59	57	29	21	10	10	135	69	22	26	21
HGLibA_54813	ZBTB10	8	33	13	12	7	12	35	12	11	21	11
HGLibA_43997	SHBG	133	171	23	21	23	15	82	211	21	30	72
HGLibA_40975	RFX5	163	231	108	92	29	40	162	177	110	73	61
HGLibA_47550	STON2	135	94	60	27	46	53	90	228	41	44	83
HGLibA_28665	MCUR1	146	225	33	30	14	18	82	185	34	32	89
HGLibA_26255	LDOC1	366	344	201	128	36	60	248	632	165	145	415
HGLibA_39895	RAB37	194	267	102	86	57	42	137	189	82	67	36
HGLibA_46990	SRL	111	129	32	32	20	13	95	141	28	22	21
HGLibA_44476	SLC17A7	72	110	30	24	27	29	41	63	11	8	15
HGLibA_45466	SLCO3A1	86	88	20	37	21	15	43	115	35	22	79
HGLibA_41665	RNF32	215	185	78	44	48	21	202	337	73	71	335
HGLibA_31318	NCKAP5	35	72	33	22	12	34	62	61	21	18	53
HGLibA_58857	hsa-mir-3190	81	57	51	41	29	34	106	117	39	35	19
HGLibA_19248	GLI1	58	56	35	15	119	78	53	25	12	18	50
HGLibA_58311	hsa-mir-2277	84	172	38	27	10	14	60	224	23	18	18
HGLibA_61533	hsa-mir-5094	105	210	98	95	32	33	140	165	66	55	36
HGLibA_03241	ASB5	238	255	41	34	26	39	212	305	63	37	90
HGLibA_51113	TPD52L1	148	97	40	41	15	12	55	131	40	44	129
HGLibA_45670	SMCO4	20	38	24	17	14	10	50	36	8	8	5
HGLibA_17817	FOXB1	133	170	70	37	21	16	58	163	32	25	46
HGLibA_01538	ALDH18A1	81	212	55	52	26	16	98	129	32	42	18
HGLibA_61839	hsa-mir-548a-2	165	193	65	56	32	24	95	245	47	48	49
HGLibA_54951	ZC3H12A	120	91	39	31	25	26	154	163	36	24	39
HGLibA_19151	GJA8	144	181	59	87	22	11	156	137	51	65	22
HGLibA_12049	CYLD	57	77	24	14	13	19	109	89	14	27	20
HGLibA_60710	hsa-mir-4651	46	46	38	19	14	12	40	33	18	7	8
HGLibA_42483	RWDD2A	152	168	82	50	24	27	145	283	41	53	78
HGLibA_14349	EBF1	130	132	46	41	42	10	94	149	50	42	92
HGLibA_32075	NLGN4X	29	25	11	5	7	3	28	17	7	10	11
HGLibA_08912	CDY2A	108	81	110	161	85	57	136	82	130	135	45
HGLibA_49468	TIGD3	60	80	20	16	10	6	59	120	20	19	17
HGLibA_53791	VPS41	83	50	42	44	20	22	51	50	50	45	155
HGLibA_64305	hsa-mir-933	86	74	42	26	7	10	54	90	35	25	7
HGLibA_15983	FAM102B	157	149	79	115	29	40	144	159	98	81	48
HGLibA_57613	hsa-mir-1287	156	118	88	205	103	121	109	115	154	157	95
HGLibA_38216	PPP5D1	94	113	67	47	21	28	40	95	27	39	24
HGLibA_17062	FBXO3	48	48	21	11	5	8	32	38	11	17	6
HGLibA_16566	FAM26F	40	77	28	16	3	12	54	85	23	15	60
HGLibA_29334	MKL1	132	70	37	24	13	17	74	85	28	27	19
HGLibA_12700	DDX39B	59	75	36	39	13	13	133	87	34	29	19
HGLibA_05648	C19orf33	58	93	27	27	37	29	112	132	24	20	27
HGLibA_06603	C8orf22	93	7	4	10	143	92	22	13	7	7	83
HGLibA_32151	NME1	67	87	20	23	10	10	92	143	15	18	14
HGLibA_63082	hsa-mir-6732	66	39	121	133	20	23	100	43	120	126	22
HGLibA_61847	hsa-mir-548aa-1	78	65	24	22	16	11	63	72	24	19	11
HGLibA_41237	RIC8B	208	190	97	123	78	62	117	214	147	118	307
HGLibA_46722	SPINT4	237	244	137	81	28	27	167	178	43	30	57
HGLibA_33559	OR10Z1	194	269	93	47	38	44	184	358	68	58	82
HGLibA_28709	ME1	72	67	37	22	13	9	39	61	28	30	27
HGLibA_58547	hsa-mir-3124	133	88	41	17	91	77	104	132	29	17	70
HGLibA_01945	ANKDD1A	39	53	14	32	23	14	89	66	23	19	32
HGLibA_03082	ARPC3	77	84	43	28	17	18	54	79	18	25	15
HGLibA_39373	PTH2R	51	38	10	10	13	20	99	65	7	20	48
HGLibA_54100	WDR45B	25	16	7	12	16	14	39	22	8	8	15
HGLibA_18826	GCSAM	155	212	31	49	29	16	122	271	54	52	97
HGLibA_52061	TTC17	122	184	83	63	17	15	92	166	72	49	45
HGLibA_54574	XPO7	27	33	10	16	22	11	97	77	16	12	16
HGLibA_06082	C22orf46	21	52	20	30	10	8	57	43	15	20	5
HGLibA_10940	CPLX4	77	82	29	30	22	16	81	64	25	31	42
HGLibA_60507	hsa-mir-4516	25	18	27	39	122	118	78	30	32	28	49
HGLibA_59084	hsa-mir-3614	39	30	22	15	44	48	26	29	11	19	29
HGLibA_33219	OAZ3	354	282	94	92	76	49	239	334	94	85	129
HGLibA_45565	SLX4IP	159	66	35	35	25	21	90	108	23	22	27
HGLibA_17833	FOXD3	143	177	86	41	7	15	144	213	46	34	44
HGLibA_39093	PSMB1	40	64	9	17	20	6	69	80	16	13	4
HGLibA_03947	B3GALNT1	94	108	43	25	23	6	124	46	20	38	32
HGLibA_06685	C9orf142	447	492	119	111	205	186	323	556	136	76	249
HGLibA_64207	hsa-mir-874	125	107	43	15	30	15	160	181	39	14	13
HGLibA_46416	SPARC	217	233	83	75	19	26	209	357	43	30	66
HGLibA_33340	OLAH	59	58	18	19	6	5	68	47	24	16	9
HGLibA_32857	NTN3	339	225	79	34	30	25	258	363	47	28	36
HGLibA_36381	PHF5A	46	10	27	22	4	9	35	31	21	17	4
HGLibA_09400	CHD6	31	17	5	16	34	14	54	82	21	14	35
HGLibA_31137	NAPRT1	25	21	26	18	10	8	45	69	27	13	22
HGLibA_26343	LFNG	84	147	49	109	345	104	105	135	19	45	182
HGLibA_64266	hsa-mir-9-2	135	241	67	44	19	17	124	228	55	33	81
HGLibA_57890	hsa-mir-150	45	25	19	13	10	4	25	36	19	28	161
HGLibA_53626	VEZF1	62	88	42	20	6	8	82	70	12	17	20
HGLibA_34476	OR7D4	76	51	55	33	10	20	99	74	29	17	18
HGLibA_09207	CERS3	99	100	31	40	45	48	74	66	37	40	31
HGLibA_09927	CLEC12A	89	76	64	51	43	49	107	78	65	52	51
HGLibA_03862	ATXN7L3B	44	88	26	38	15	19	79	66	23	26	24
HGLibA_02969	ARL4C	76	111	44	40	19	25	85	112	35	44	48
HGLibA_60984	hsa-mir-4722	50	34	28	36	8	6	61	64	34	24	4
HGLibA_11595	CTCF	62	118	24	64	39	20	60	94	35	41	269
HGLibA_16256	FAM169B	115	89	28	29	19	9	86	127	41	35	23
HGLibA_61648	hsa-mir-5189	88	80	43	32	34	34	98	142	31	20	27
HGLibA_28274	MAPK4	86	164	45	30	6	15	131	118	26	13	16
HGLibA_22491	ICA1L	74	221	57	38	43	51	78	146	41	56	58
HGLibA_49850	TMEM105	116	85	142	178	40	71	165	230	151	103	55
HGLibA_46105	SNX7	85	31	42	14	8	6	80	50	18	19	49
HGLibA_15846	F11R	131	125	68	24	16	21	163	178	35	30	11
HGLibA_39480	PTPN9	67	146	24	24	8	10	112	180	39	21	37
HGLibA_21849	HNRNPUL1	201	197	45	27	50	82	168	187	38	37	182
HGLibA_42573	S100A8	132	114	68	40	34	21	129	144	48	62	52
HGLibA_18318	GAA	125	160	32	18	5	10	103	161	23	14	22
HGLibA_08558	CDC42BPA	107	98	49	42	29	21	83	102	30	27	45
HGLibA_02147	ANKRD9	141	167	70	29	18	12	153	250	41	24	63
HGLibA_50456	TMEM57	16	24	12	16	3	2	46	48	14	18	3
HGLibA_40016	RABGEF1	188	221	82	49	41	36	130	167	69	58	84
HGLibA_48184	TADA1	81	72	40	45	23	33	75	155	42	44	28
HGLibA_19237	GLDN	194	222	344	348	81	85	411	269	299	289	57
HGLibA_35549	PCDHGB1	78	58	20	14	8	9	62	87	21	19	10
HGLibA_29168	MGP	201	242	82	65	33	22	148	240	75	84	110
HGLibA_59661	hsa-mir-3975	312	249	79	41	16	49	174	343	87	116	376
HGLibA_43691	SF3A1	143	87	63	28	26	18	88	116	38	35	49
HGLibA_50052	TMEM17	320	292	80	81	114	124	224	371	79	67	137
HGLibA_64097	hsa-mir-8065	229	312	77	64	77	88	150	232	79	53	86
HGLibA_32065	NLE1	33	31	7	7	8	3	72	41	20	7	12
HGLibA_00525	ACPP	225	256	135	115	12	15	244	233	73	97	43
HGLibA_31640	NEK10	90	75	67	98	20	35	82	111	80	82	28
HGLibA_01544	ALDH1A2	109	154	71	42	37	34	97	100	37	31	41
HGLibA_60824	hsa-mir-4677	40	41	11	25	11	14	62	54	11	10	10
HGLibA_03444	ATF5	17	27	22	32	3	8	63	71	35	24	9
HGLibA_38662	PRODH2	114	129	48	28	15	9	90	165	36	12	38
HGLibA_21279	HIATL1	204	172	68	63	31	51	103	183	55	54	58
HGLibA_26080	LBP	125	191	73	51	28	27	109	176	54	31	35
HGLibA_35876	PDIA3	90	207	50	207	593	344	105	173	53	59	218
HGLibA_07375	CAV1	131	56	50	31	14	23	113	195	28	21	51
HGLibA_64497	NonTargetingControlGuideForHuman_0114	129	80	213	205	148	121	141	131	152	151	80
HGLibA_17851	FOXD4L5	83	102	73	90	34	41	221	155	72	74	70
HGLibA_56097	ZNF493	131	100	9	17	18	4	46	99	18	13	12
HGLibA_54982	ZC3H7A	44	63	23	13	8	10	55	48	17	15	16
HGLibA_05192	C11orf83	181	153	34	51	60	82	205	251	66	88	103
HGLibA_01101	AFAP1L1	73	93	24	24	34	36	69	94	29	26	110
HGLibA_52193	TTLL11	182	289	54	82	175	132	210	292	53	90	263
HGLibA_34280	OR5D16	149	70	28	51	14	26	114	201	32	36	46
HGLibA_64874	NonTargetingControlGuideForHuman_0491	57	67	25	16	3	9	68	72	12	15	25
HGLibA_62759	hsa-mir-630	153	106	37	32	35	29	98	96	47	117	790
HGLibA_11988	CYB5A	141	125	78	245	7335	3780	123	151	104	316	7061
HGLibA_18787	GCK	165	179	72	36	21	24	183	178	43	49	33
HGLibA_46855	SPRYD7	297	397	141	77	33	37	176	382	65	66	102
HGLibA_37207	PLOD1	144	124	52	80	40	39	102	110	42	36	34
HGLibA_02697	ARHGAP1	63	111	60	39	11	24	124	96	28	24	24
HGLibA_03144	ARSG	115	156	61	50	22	22	73	176	53	38	39
HGLibA_34624	ORMDL1	63	54	49	48	9	10	73	91	50	42	56
HGLibA_42915	SCGB1D1	173	189	75	209	7612	8219	232	291	42	52	89
HGLibA_43028	SCO2	45	69	25	22	11	12	56	53	8	20	16
HGLibA_56143	ZNF516	122	167	48	30	29	13	92	88	24	29	27
HGLibA_30112	MRPS9	190	110	270	411	135	170	154	62	294	292	90
HGLibA_10996	CPSF2	37	55	38	29	27	6	95	85	12	13	43
HGLibA_60950	hsa-mir-4712	15	18	13	8	12	12	55	35	20	13	20
HGLibA_12507	DCLRE1A	96	48	11	11	27	22	121	117	24	15	34
HGLibA_42195	RPS9	92	41	18	30	5	4	86	73	25	20	14
HGLibA_63623	hsa-mir-6861	191	91	153	222	25	46	106	147	171	160	88
HGLibA_21253	HHAT	206	160	149	90	329	313	155	313	69	75	79
HGLibA_02544	APOLD1	113	143	63	47	25	34	116	111	78	53	72
HGLibA_21010	HDAC3	176	181	97	41	28	23	92	174	51	36	50
HGLibA_53879	VSX2	83	24	111	126	76	51	138	32	111	81	35
HGLibA_44199	SIPA1L3	174	290	52	47	12	25	223	315	75	55	84
HGLibA_50446	TMEM55B	137	155	104	38	59	38	154	225	43	39	57
HGLibA_22354	HTN3	47	25	32	56	172	151	101	38	45	58	110
HGLibA_13708	DNMT3L	199	210	91	50	17	64	27	274	59	52	48
HGLibA_43087	SCYL2	181	277	66	96	22	34	91	201	92	59	92
HGLibA_22076	HRASLS	61	60	42	29	17	26	92	135	32	21	28
HGLibA_08655	CDH19	227	197	118	93	17	33	176	281	70	65	158
HGLibA_46970	SRGAP2	61	63	49	32	5	12	82	60	38	41	18
HGLibA_02397	APCDD1L	282	339	112	90	33	51	142	245	94	72	81
HGLibA_31236	NBPF4	106	104	108	71	26	24	127	138	75	43	18
HGLibA_15305	EPHA7	194	156	43	34	4	16	152	229	33	34	43
HGLibA_18032	FRMPD1	255	131	265	289	169	195	146	162	273	249	146
HGLibA_20645	GUCA2B	97	67	69	37	22	27	87	66	35	26	16
HGLibA_29803	MR1	157	194	69	43	20	26	129	186	53	33	61
HGLibA_05176	C11orf70	47	75	28	27	15	21	130	69	9	26	44
HGLibA_23879	IVL	260	266	68	61	45	39	278	390	90	73	591
HGLibA_05607	C18orf21	68	63	8	15	15	12	38	95	24	7	13
HGLibA_24262	KCNJ14	106	245	108	136	171	100	88	213	50	42	69
HGLibA_03956	B3GALT2	68	46	27	21	15	22	73	126	34	34	20
HGLibA_16049	FAM118A	163	255	95	59	200	184	214	323	84	76	48
HGLibA_24384	KCNS1	89	104	4	20	19	34	78	157	17	7	12
HGLibA_30065	MRPS22	20	36	21	18	297	206	51	39	11	8	138
HGLibA_51475	TRIM36	45	38	21	14	16	12	83	96	13	21	18
HGLibA_02068	ANKRD33	122	91	34	38	27	34	74	105	33	15	29
HGLibA_26964	LOC643037	65	92	40	17	10	8	64	55	13	23	26
HGLibA_40271	RARA	73	157	37	70	25	23	42	78	56	75	26
HGLibA_19557	GNLY	73	94	29	49	51	45	68	108	38	26	53
HGLibA_31882	NGLY1	182	135	61	42	21	20	159	177	47	40	19
HGLibA_13412	DMP1	75	42	61	94	41	46	57	75	83	79	43
HGLibA_04344	BCL7C	14	13	9	4	8	8	57	11	4	5	5
HGLibA_08853	CDO1	133	230	61	44	20	32	64	164	40	52	97
HGLibA_60983	hsa-mir-4721	18	26	22	31	13	5	88	24	26	21	22
HGLibA_60970	hsa-mir-4717	127	157	44	47	9	16	99	174	59	27	25
HGLibA_47063	SRSF10	15	19	15	25	3	6	64	29	24	17	8
HGLibA_19963	GPR17	95	140	85	107	41	46	109	146	77	60	47
HGLibA_23342	INPP5A	338	227	113	74	66	47	207	259	82	60	80
HGLibA_46974	SRGAP2B	31	64	32	31	16	10	51	49	14	22	6
HGLibA_43690	SF3A1	56	50	23	15	49	41	86	98	27	16	115
HGLibA_63089	hsa-mir-6734	48	50	24	34	66	42	108	55	21	28	51
HGLibA_28600	MCM10	77	105	28	22	72	80	81	50	32	22	64
HGLibA_54532	XKR8	323	214	211	78	27	40	309	318	70	79	130
HGLibA_08485	CD97	142	160	46	36	189	187	74	102	38	43	138
HGLibA_30993	NAA38	34	128	38	32	13	9	56	81	38	36	16
HGLibA_30668	MYCBP	29	110	13	34	14	13	60	147	24	23	40
HGLibA_56692	ZNF765	48	61	8	15	8	19	17	43	9	19	21
HGLibA_44161	SIK1	286	262	96	89	32	47	290	446	101	67	96
HGLibA_19757	GPBP1	244	268	82	60	62	35	154	282	79	78	138
HGLibA_59838	hsa-mir-4283-2	125	125	73	53	22	18	156	162	50	41	65
HGLibA_53665	VIPAS39	106	130	65	35	19	9	54	76	22	31	17
HGLibA_59818	hsa-mir-4279	26	15	10	7	14	3	47	45	15	14	8
HGLibA_42036	RPP30	110	45	17	21	12	2	14	73	22	32	19
HGLibA_15016	EMC6	118	131	109	129	37	51	116	241	99	123	540
HGLibA_52425	TXNDC8	109	113	16	14	17	17	55	124	13	18	38
HGLibA_24462	KCTD6	98	68	45	38	16	21	98	112	26	23	18
HGLibA_30560	MUCL1	132	149	94	95	36	32	140	191	101	81	55
HGLibA_18256	FYTTD1	52	40	25	19	20	13	50	52	13	12	28
HGLibA_62679	hsa-mir-6132	229	135	70	44	32	48	125	185	69	39	143
HGLibA_18073	FSCN3	315	202	89	89	34	40	254	348	76	52	79
HGLibA_20545	GTF2H1	116	124	29	25	24	13	32	172	15	24	31
HGLibA_42174	RPS6KA6	135	127	37	20	13	13	124	84	14	23	11
HGLibA_52852	UFM1	92	220	95	80	22	35	271	211	75	73	83
HGLibA_38056	PPP1R16B	96	186	64	39	26	28	216	172	46	29	35
HGLibA_12654	DDX11	20	25	14	13	18	13	105	23	12	11	14
HGLibA_19198	GK2	272	290	83	49	372	418	118	144	34	32	268
HGLibA_02850	ARHGEF33	84	91	26	30	9	4	57	33	17	26	21
HGLibA_33660	OR1E1	111	147	85	63	36	32	146	239	58	55	271
HGLibA_52063	TTC18	75	86	30	39	24	47	63	115	30	35	29
HGLibA_61823	hsa-mir-544a	283	133	70	75	69	71	52	195	92	94	119
HGLibA_27261	LRRC15	157	381	104	88	30	46	111	193	82	57	30
HGLibA_09995	CLEC4G	162	145	46	28	13	14	100	124	36	20	23
HGLibA_38251	PQLC1	311	306	105	59	45	32	172	325	68	54	69
HGLibA_32241	NOC4L	153	193	56	43	15	26	108	248	66	47	54
HGLibA_01960	ANKH	272	237	98	28	23	27	158	223	51	39	32
HGLibA_63740	hsa-mir-6889	336	388	162	95	247	231	256	458	100	70	151
HGLibA_36351	PHF16	67	56	16	10	36	44	46	48	8	5	32
HGLibA_23282	ING1	46	15	10	10	29	26	31	57	8	3	10
HGLibA_14215	DVL3	282	368	203	130	78	46	254	331	132	140	134
HGLibA_39729	QPCTL	127	58	43	21	5	10	86	142	39	22	45
HGLibA_47528	STMND1	20	29	11	13	13	13	30	33	12	20	13
HGLibA_47492	STK33	153	201	71	53	43	45	62	172	39	43	98
HGLibA_29265	MIF4GD	118	52	24	33	20	16	120	165	25	32	47
HGLibA_44016	SHCBP1L	38	10	22	32	220	55	80	58	14	15	33
HGLibA_01012	ADORA2A	79	90	28	13	3	8	97	66	13	11	6
HGLibA_46482	SPATA31A6	4	14	20	16	10	8	48	20	12	7	4
HGLibA_03490	ATG4B	118	105	27	29	29	45	109	152	40	35	18
HGLibA_64771	NonTargetingControlGuideForHuman_0388	370	294	445	390	229	218	414	413	353	312	320
HGLibA_41144	RHCE	102	48	19	15	19	25	41	97	22	17	55
HGLibA_14897	ELF3	170	142	35	30	170	153	212	166	31	17	107
HGLibA_39304	PTGDR	311	56	72	68	30	15	55	59	83	70	114
HGLibA_57852	hsa-mir-1469	208	159	87	29	35	51	140	418	89	40	44
HGLibA_19285	GLOD4	110	86	14	24	6	9	45	159	17	29	55
HGLibA_58618	hsa-mir-3140	144	71	29	30	29	22	31	76	22	27	48
HGLibA_30989	NAA30	37	38	31	23	10	8	32	43	21	24	49
HGLibA_17290	FERD3L	167	124	103	43	581	169	80	323	45	41	31
HGLibA_05440	C16orf13	216	280	78	42	54	27	252	374	67	41	61
HGLibA_48274	TAGLN2	56	79	57	46	4	10	78	112	61	33	1
HGLibA_10759	COQ5	54	97	118	129	39	51	127	100	79	93	25
HGLibA_55277	ZFYVE19	212	90	103	165	35	31	328	176	179	162	255
HGLibA_15005	EMC10	174	89	32	31	10	16	163	142	29	26	34
HGLibA_46334	SPACA5	129	143	63	39	129	126	107	182	33	62	95
HGLibA_11278	CRYGD	36	95	37	28	17	20	83	120	12	19	16
HGLibA_63725	hsa-mir-6885	191	323	111	82	62	57	256	296	93	68	75
HGLibA_46905	SPTSSB	100	35	54	44	20	11	133	128	41	38	13
HGLibA_10093	CLOCK	40	84	21	28	18	20	82	153	40	25	60
HGLibA_14376	EBPL	193	175	64	25	16	22	148	225	49	35	45
HGLibA_40306	RASA4	154	97	154	162	112	92	205	178	141	167	299
HGLibA_52796	UBXN7	80	81	39	25	12	24	86	155	36	92	503
HGLibA_42643	SAGE1	277	352	111	98	64	59	154	397	91	107	107
HGLibA_54405	WRB	133	174	66	38	19	21	120	188	51	43	41
HGLibA_13565	DNAJC10	151	125	89	94	101	88	85	136	51	58	75
HGLibA_31977	NIPSNAP3B	115	117	24	36	10	19	74	139	33	28	21
HGLibA_36439	PHLPP2	177	193	69	49	20	25	176	288	65	60	225
HGLibA_11389	CSNK1E	97	164	48	42	19	34	144	155	43	42	288
HGLibA_49087	TEX28	36	22	17	10	18	25	32	28	9	13	19
HGLibA_26045	LARS	28	49	27	26	8	5	63	24	19	15	6
HGLibA_16585	FAM3D	228	151	44	32	27	25	161	133	35	44	36
HGLibA_37358	PNLIPRP1	228	195	103	50	21	35	172	305	56	42	39
HGLibA_33605	OR13C5	171	155	75	45	11	15	160	223	57	38	28
HGLibA_64808	NonTargetingControlGuideForHuman_0425	52	54	63	71	47	33	85	68	60	41	29
HGLibA_18128	FTMT	45	21	7	10	6	10	61	33	10	7	14
HGLibA_06600	C8G	232	205	81	52	30	32	143	225	55	56	177
HGLibA_64848	NonTargetingControlGuideForHuman_0465	177	92	134	92	85	60	104	189	120	111	48
HGLibA_47055	SRRM5	87	77	44	25	16	14	173	90	18	24	15
HGLibA_15304	EPHA7	125	76	42	39	34	72	137	127	41	66	64
HGLibA_28676	MDGA1	292	340	132	52	28	48	283	409	70	51	95
HGLibA_12106	CYP2A6	233	293	133	139	61	68	278	278	104	88	113
HGLibA_25053	KLF14	142	107	52	16	11	18	117	166	28	24	19
HGLibA_51421	TRIM16L	102	165	51	43	30	10	114	179	26	44	39
HGLibA_33893	OR2T8	131	101	35	81	119	76	125	190	35	52	211
HGLibA_01837	AMTN	78	80	63	54	21	7	102	114	29	40	63
HGLibA_39366	PTH1R	30	24	43	60	16	7	56	27	28	54	17
HGLibA_27885	MAFK	180	64	45	23	54	22	136	183	61	90	673
HGLibA_54613	XXYLT1	130	117	70	38	40	54	154	158	48	43	78
HGLibA_43477	SERGEF	103	121	56	33	6	16	179	151	38	34	45
HGLibA_31706	NETO2	41	35	12	15	10	6	37	53	20	16	6
HGLibA_03100	ARPP21	244	305	52	35	62	58	235	315	39	46	70
HGLibA_29915	MRPL18	22	52	18	13	13	12	40	25	9	11	8
HGLibA_55260	ZFR2	100	101	27	49	42	41	121	111	35	29	47
HGLibA_47536	STOML2	60	48	19	22	3	11	75	104	17	18	17
HGLibA_01787	AMHR2	395	502	151	97	57	48	301	530	114	79	142
HGLibA_43391	SENP3	100	97	54	42	37	15	129	137	31	32	68
HGLibA_23085	IL21R	124	232	40	34	25	32	126	270	33	49	45
HGLibA_23793	ITGB6	125	200	26	31	19	17	136	186	28	32	82
HGLibA_31545	NDUFS1	26	43	14	11	9	2	61	28	5	7	15
HGLibA_22657	IFNA1	18	33	18	36	70	87	78	29	14	27	31
HGLibA_52444	TXNRD1	67	46	70	28	37	19	151	120	35	15	23
HGLibA_56986	ZSCAN10	74	86	27	12	15	15	63	29	17	16	9
HGLibA_07242	CARD9	75	30	62	45	84	63	75	75	46	43	57
HGLibA_47700	SUCLG1	94	26	16	22	9	15	30	61	31	23	16
HGLibA_64826	NonTargetingControlGuideForHuman_0443	299	136	183	200	113	137	104	110	160	183	157
HGLibA_09173	CEP85L	242	179	66	61	35	41	152	221	63	50	47
HGLibA_63059	hsa-mir-6726	109	110	118	139	14	11	107	82	142	102	23
HGLibA_25145	KLHL18	43	26	38	61	43	19	76	67	21	39	231
HGLibA_26009	LANCL3	44	56	7	12	11	7	51	43	13	18	5
HGLibA_62899	hsa-mir-6511a-1	18	17	8	13	9	7	59	28	11	11	12
HGLibA_27052	LPAR1	202	276	104	93	108	95	192	280	83	84	101
HGLibA_24908	KIF23	255	151	65	61	84	61	49	230	60	96	381
HGLibA_39005	PSAPL1	220	175	146	76	40	38	181	269	100	91	259
HGLibA_01395	AK7	17	38	14	24	49	50	71	30	16	20	83
HGLibA_51915	TSPAN18	76	158	70	33	544	851	72	104	28	21	34
HGLibA_30028	MRPS10	26	67	32	20	7	17	111	20	16	10	8
HGLibA_33438	OPN4	48	132	32	34	22	18	79	88	23	71	681
HGLibA_54334	WNK1	134	160	76	48	122	112	97	168	51	57	52
HGLibA_16226	FAM162B	77	33	12	14	9	12	48	80	14	5	9
HGLibA_40231	RAP1GAP2	222	241	102	55	36	29	156	365	65	49	89
HGLibA_00056	AAMP	82	100	12	22	21	26	95	124	26	41	76
HGLibA_02983	ARL6	175	242	101	65	35	64	75	148	53	55	42
HGLibA_16418	FAM203A	119	17	31	64	17	27	120	20	61	46	51
HGLibA_54068	WDR33	82	43	16	23	16	21	66	112	35	23	35
HGLibA_38795	PRR18	139	122	34	20	20	22	121	144	29	19	65
HGLibA_10368	CNPY3	452	231	92	52	32	37	174	247	58	51	90
HGLibA_09941	CLEC17A	33	44	10	12	4	8	82	89	5	13	19
HGLibA_49560	TIPIN	46	35	37	18	10	24	237	59	10	15	19
HGLibA_00899	ADCK4	96	119	70	29	28	47	95	85	14	17	15
HGLibA_29383	MLH3	58	46	25	23	4	9	95	96	15	12	10
HGLibA_20188	GPX7	161	176	78	55	31	36	138	216	67	47	106
HGLibA_37169	PLIN1	16	10	12	18	173	135	19	10	13	10	33
HGLibA_47475	STK25	187	327	78	66	42	45	172	256	81	43	59
HGLibA_30239	MSRA	186	86	87	39	21	11	104	209	45	42	20
HGLibA_10223	CMTM6	69	39	59	33	13	10	99	71	35	30	19
HGLibA_38234	PPT1	99	44	86	113	36	26	122	109	86	93	34
HGLibA_46619	SPEM1	99	61	15	14	5	12	28	88	15	16	23
HGLibA_45796	SMOC2	216	144	129	50	19	20	110	223	75	42	81
HGLibA_48060	SYT14	23	46	30	18	33	11	82	12	11	10	13
HGLibA_18854	GDF10	49	145	63	34	57	50	124	196	32	32	31
HGLibA_57463	hsa-mir-1260b	210	71	260	397	90	96	269	91	316	337	78
HGLibA_04907	BTBD18	285	353	139	143	43	59	140	368	117	113	101
HGLibA_52114	TTC32	124	192	55	40	33	35	120	192	46	55	174
HGLibA_02043	ANKRD23	51	90	132	110	49	36	95	67	60	62	177
HGLibA_02822	ARHGEF16	284	213	113	70	56	29	152	236	68	44	44
HGLibA_55417	ZMYND12	74	91	15	19	9	28	64	115	23	25	25
HGLibA_53862	VSTM2B	54	37	13	8	11	12	30	40	8	10	8
HGLibA_29541	MMP8	58	66	36	120	25	11	74	50	25	30	136
HGLibA_55541	ZNF181	120	91	95	84	39	47	44	106	98	94	106
HGLibA_50003	TMEM151B	235	264	83	64	21	26	179	261	90	57	107
HGLibA_32400	NPAS3	156	249	67	43	38	50	177	206	58	40	45
HGLibA_46916	SQRDL	100	161	47	33	36	37	119	186	44	41	39
HGLibA_07571	CCDC122	102	197	53	38	51	56	89	104	34	26	33
HGLibA_32413	NPBWR1	158	101	50	11	15	10	66	104	19	15	26
HGLibA_28270	MAPK3	295	204	296	249	242	199	204	264	191	167	138
HGLibA_38102	PPP1R3B	139	108	35	43	17	25	178	226	49	69	123
HGLibA_19122	GIPC2	104	77	46	37	21	20	66	83	26	35	31
HGLibA_16410	FAM200A	58	69	26	18	182	277	93	71	23	32	216
HGLibA_42481	RWDD2A	73	90	47	29	18	12	126	104	31	30	27
HGLibA_04512	BIN3	194	316	85	54	42	33	127	214	64	57	116
HGLibA_41867	RPL13	4	6	4	6	12	7	38	8	7	11	10
HGLibA_07975	CCL16	178	330	110	74	32	51	165	392	85	71	198
HGLibA_55047	ZCCHC8	61	72	20	23	6	20	59	65	24	23	16
HGLibA_36286	PGR	188	289	102	52	114	113	247	275	50	54	58
HGLibA_19873	GPR123	140	145	30	22	15	12	73	125	13	11	22
HGLibA_37460	PODXL	106	122	93	22	18	19	117	192	42	31	34
HGLibA_22613	IFI44L	114	212	105	60	10	22	69	85	67	62	24
HGLibA_49097	TEX33	54	107	77	30	13	22	72	144	28	14	72
HGLibA_22151	HSBP1	49	109	32	16	46	31	88	71	9	11	38
HGLibA_43583	SERPINE3	72	80	25	8	15	10	38	121	33	48	295
HGLibA_11629	CTHRC1	100	118	19	24	67	41	142	133	21	18	47
HGLibA_61500	hsa-mir-5088	43	35	26	42	10	5	76	37	20	18	18
HGLibA_37386	PNMAL2	91	154	35	35	27	13	160	181	24	27	41
HGLibA_00241	ABHD12B	96	78	52	52	56	52	74	114	55	37	41
HGLibA_21998	HOXD3	197	122	83	46	49	34	126	253	42	29	37
HGLibA_31759	NF1	151	334	69	43	26	26	168	245	65	51	51
HGLibA_21822	HNRNPH1	43	97	16	10	17	28	70	76	8	9	9
HGLibA_33106	NUTM2A	20	30	18	18	11	10	40	25	12	17	55
HGLibA_15883	F8	342	413	139	115	62	136	287	495	152	100	150
HGLibA_13766	DOK1	97	97	49	55	29	43	83	176	64	47	67
HGLibA_07918	CCDC9	100	112	232	240	155	136	253	107	258	212	124
HGLibA_43557	SERPINB5	83	71	20	15	7	19	109	75	17	14	20
HGLibA_07449	CBX2	101	313	91	81	29	29	186	231	42	61	103
HGLibA_17165	FCAR	178	213	69	47	30	29	195	299	66	73	217
HGLibA_60229	hsa-mir-4456	118	88	37	19	9	11	160	71	15	28	100
HGLibA_11986	CYB561D2	220	149	76	111	12	8	160	132	89	86	58
HGLibA_43117	SDCCAG8	95	89	23	12	6	4	130	81	23	19	55
HGLibA_38036	PPP1R14A	224	202	213	199	58	40	185	197	155	127	69
HGLibA_57754	hsa-mir-132	42	71	38	30	258	143	66	102	31	28	243
HGLibA_11746	CTTNBP2NL	103	120	24	23	21	17	80	142	36	20	34
HGLibA_16420	FAM204A	34	37	11	8	39	35	45	68	13	4	8
HGLibA_16669	FAM65A	93	134	112	96	19	15	102	190	105	73	29
HGLibA_65217	NonTargetingControlGuideForHuman_0834	148	38	27	142	100	114	36	28	89	129	65
HGLibA_33264	OCRL	165	182	54	55	45	21	184	219	61	56	132
HGLibA_55607	ZNF22	16	36	17	42	5	4	35	35	30	20	10
HGLibA_14684	EHMT1	136	289	119	33	53	55	188	212	48	30	56
HGLibA_61883	hsa-mir-548ai	98	121	35	16	9	22	91	99	26	20	23
HGLibA_04037	B4GALT6	43	39	17	16	26	26	38	28	14	22	34
HGLibA_36024	PEF1	281	358	190	62	12	25	210	358	57	59	57
HGLibA_50689	TMX1	23	48	20	24	27	29	84	64	28	13	30
HGLibA_19689	GOT1	119	242	53	54	27	15	76	222	54	43	123
HGLibA_56636	ZNF727	406	340	123	103	63	57	264	561	149	122	200
HGLibA_32334	NOSIP	89	106	70	14	45	46	79	115	25	28	139
HGLibA_48507	TBC1D22B	159	120	108	108	56	56	110	121	77	84	57
HGLibA_31914	NHS	65	61	35	25	34	32	45	74	24	19	26
HGLibA_22925	IKBKG	80	63	18	21	10	8	74	66	22	14	16
HGLibA_05599	C17orf98	39	32	12	8	8	7	76	97	12	18	29
HGLibA_13955	DRC1	223	98	148	206	108	102	168	122	170	170	140
HGLibA_47838	SURF4	94	75	14	22	13	20	67	54	16	14	15
HGLibA_06376	C5orf34	92	115	27	34	115	94	63	101	34	20	50
HGLibA_06770	C9orf89	114	104	64	27	44	39	87	77	21	27	44
HGLibA_13630	DNAJC5G	35	14	11	7	11	7	51	42	12	4	5
HGLibA_49753	TMC3	63	8	24	28	16	11	33	32	21	16	7
HGLibA_08318	CD274	207	321	142	325	542	187	174	200	65	65	53
HGLibA_07613	CCDC14	47	70	14	20	18	19	98	48	15	20	23
HGLibA_48628	TBPL2	85	74	88	45	22	32	99	113	40	34	58
HGLibA_41136	RHBDF2	67	26	92	86	53	47	89	56	97	74	65
HGLibA_52019	TSSK4	95	87	22	24	60	63	56	142	20	22	43
HGLibA_19316	GLRX2	63	25	127	113	43	23	128	91	102	75	38
HGLibA_56856	ZNF843	93	15	14	7	19	15	71	85	19	12	23
HGLibA_46087	SNX31	134	182	34	56	16	16	153	277	47	38	27
HGLibA_31288	NCCRP1	88	117	78	93	28	13	112	141	71	73	15
HGLibA_42249	RRH	67	25	80	73	28	37	74	32	48	64	23
HGLibA_54493	XCL1	43	46	21	16	53	39	77	34	8	17	26
HGLibA_36048	PENK	126	139	100	70	9	15	142	99	52	41	55
HGLibA_14760	EIF2S3	7	7	18	13	4	11	32	15	14	10	6
HGLibA_11269	CRYGA	91	164	84	36	21	13	109	169	20	25	42
HGLibA_44006	SHC3	53	48	20	10	5	10	62	63	8	6	10
HGLibA_48949	TECRL	52	48	27	23	31	39	53	32	15	19	10
HGLibA_52755	UBR4	24	40	35	64	189	267	45	34	34	37	120
HGLibA_45157	SLC44A1	173	301	110	56	15	17	160	197	41	51	36
HGLibA_29945	MRPL3	29	15	11	12	4	11	56	47	13	10	8
HGLibA_01864	ANAPC10	15	63	12	8	8	3	47	46	8	18	14
HGLibA_02692	ARGFX	131	108	46	53	31	45	130	148	44	49	86
HGLibA_41640	RNF220	189	127	106	76	53	18	90	193	87	66	23
HGLibA_37218	PLP2	126	159	57	53	32	20	100	110	35	47	116
HGLibA_31486	NDUFAF2	17	85	49	15	14	17	67	59	14	16	10
HGLibA_25232	KLK1	138	46	65	29	10	18	92	118	31	32	120
HGLibA_63120	hsa-mir-6742	123	97	27	24	19	7	101	147	44	31	30
HGLibA_48481	TBC1D15	39	91	22	11	5	7	35	73	19	26	19
HGLibA_32006	NKD1	444	437	171	79	16	47	301	582	114	55	64
HGLibA_20485	GSTM5	151	222	56	67	34	13	92	196	67	51	25
HGLibA_02396	APCDD1	93	197	50	63	21	28	49	136	66	48	58
HGLibA_12463	DCAF8L2	166	182	77	47	68	28	187	247	51	42	45
HGLibA_15517	ERO1L	107	129	46	33	21	24	108	78	19	27	30
HGLibA_44902	SLC30A2	75	48	12	15	11	11	64	90	13	16	51
HGLibA_07346	CAST	37	61	23	25	7	6	63	56	32	37	12
HGLibA_56846	ZNF837	246	181	220	310	105	110	299	165	209	231	192
HGLibA_61744	hsa-mir-520c	65	68	40	24	3	9	53	158	37	49	399
HGLibA_55979	ZNF430	162	87	368	449	332	323	306	56	393	344	176
HGLibA_00730	ADAM11	137	76	28	32	21	8	130	145	42	25	37
HGLibA_61577	hsa-mir-513b	138	133	42	33	9	9	98	144	26	28	19
HGLibA_38507	PRKACB	86	148	51	128	88	50	125	170	41	61	165
HGLibA_21048	HDGFRP3	22	9	9	12	7	9	22	5	14	15	14
HGLibA_29515	MMP23B	202	132	107	49	36	44	269	331	70	43	79
HGLibA_06818	CA6	97	139	50	28	10	24	55	139	26	30	32
HGLibA_06969	CADM2	40	20	39	16	22	23	56	39	14	23	11
HGLibA_32882	NTS	100	190	49	51	16	21	130	164	38	31	25
HGLibA_56422	ZNF626	51	63	31	14	7	9	59	78	12	18	41
HGLibA_11782	CUL4A	59	35	23	14	11	10	42	41	15	17	19
HGLibA_28224	MAP4K5	47	66	24	25	56	39	49	120	39	31	37
HGLibA_29887	MRPL1	25	25	13	7	31	25	39	14	9	15	31
HGLibA_06222	C3orf22	112	217	93	71	24	23	151	182	60	50	39
HGLibA_60079	hsa-mir-4423	55	41	27	13	28	20	59	52	15	8	20
HGLibA_11392	CSNK1G1	220	308	113	30	67	54	122	382	69	40	155
HGLibA_30271	MSX1	44	64	28	14	5	7	62	103	13	10	36
HGLibA_53329	USP30	100	150	26	27	13	21	88	121	27	15	20
HGLibA_32835	NTAN1	186	107	241	225	151	138	247	105	274	144	127
HGLibA_16853	FANCI	100	82	169	214	125	121	100	95	144	171	100
HGLibA_31986	NIT2	25	37	21	29	12	13	57	40	17	21	12
HGLibA_35676	PCSK4	213	63	13	14	28	13	58	120	36	18	35
HGLibA_23988	JPH4	140	108	60	32	22	12	101	123	40	27	22
HGLibA_32812	NT5C2	98	118	46	36	19	18	107	141	17	32	153
HGLibA_04215	BBS2	76	105	43	43	33	26	51	50	26	35	40
HGLibA_17405	FGF3	17	22	13	14	4	7	41	32	24	10	14
HGLibA_62014	hsa-mir-548i-1	88	78	48	46	22	12	135	68	58	46	41
HGLibA_44544	SLC22A12	79	113	44	32	449	475	141	72	23	10	293
HGLibA_07820	CCDC62	138	90	58	79	62	62	118	114	72	49	44
HGLibA_49049	TEX101	85	88	40	28	17	29	97	202	55	36	61
HGLibA_12465	DCAKD	154	142	50	44	25	41	46	156	37	37	52
HGLibA_28629	MCM9	38	36	13	14	9	18	58	22	11	24	25
HGLibA_64549	NonTargetingControlGuideForHuman_0166	81	54	229	323	118	112	108	39	235	283	69
HGLibA_56387	ZNF613	214	40	99	151	567	549	92	50	124	135	359
HGLibA_43034	SCP2	208	128	79	36	23	51	99	177	46	46	79
HGLibA_03002	ARL9	76	139	28	9	12	14	69	152	29	28	36
HGLibA_22976	IL13RA2	14	9	15	8	16	28	69	24	8	9	13
HGLibA_12740	DDX53	58	83	20	15	15	14	99	112	9	18	32
HGLibA_43040	SCPEP1	275	239	84	35	18	15	185	290	56	41	31
HGLibA_46029	SNX11	122	101	78	28	12	4	68	138	29	29	38
HGLibA_44317	SLAMF7	105	185	24	34	10	9	116	142	29	23	32
HGLibA_53609	VDR	193	226	75	29	32	29	166	309	43	43	37
HGLibA_22408	HTRA1	94	24	34	20	24	10	28	43	25	23	21
HGLibA_04028	B4GALT3	59	85	20	12	25	19	45	50	17	10	11
HGLibA_02314	AP2M1	58	66	18	39	43	38	72	48	15	42	238
HGLibA_33091	NUPR1L	201	87	53	30	18	26	110	129	34	26	50
HGLibA_33716	OR1S2	56	85	25	41	19	26	84	63	30	33	10
HGLibA_40785	REEP4	51	67	32	14	23	23	146	71	18	27	26
HGLibA_64165	hsa-mir-8081	241	359	132	92	20	40	224	356	79	76	174
HGLibA_00106	ABCA2	155	251	63	65	36	43	186	259	67	40	46
HGLibA_56370	ZNF607	13	22	19	21	17	9	45	23	20	10	14
HGLibA_17704	FMO2	299	312	72	90	166	180	69	272	90	111	202
HGLibA_06023	C20orf27	120	103	46	26	25	18	107	178	60	34	43
HGLibA_27842	MAD1L1	165	111	65	17	32	32	183	288	42	23	31
HGLibA_25893	L3HYPDH	86	67	13	11	6	13	79	48	7	7	20
HGLibA_61272	hsa-mir-4791	40	57	16	19	16	9	21	28	12	12	14
HGLibA_30122	MRTO4	97	92	136	186	25	21	212	100	160	106	31
HGLibA_40155	RALGAPA1	74	147	42	32	11	21	75	153	28	19	45
HGLibA_63180	hsa-mir-6756	102	108	50	28	34	25	105	131	33	26	48
HGLibA_44192	SIPA1L1	252	100	57	105	364	399	59	188	75	74	340
HGLibA_13970	DRD5	93	105	95	103	59	76	93	86	79	60	13
HGLibA_56404	ZNF620	163	171	41	45	14	15	50	124	42	43	41
HGLibA_54504	XG	81	51	23	8	9	15	138	130	18	18	27
HGLibA_46924	SRBD1	212	220	119	63	45	36	213	266	74	59	108
HGLibA_23426	INTS6	146	254	146	197	19	21	79	101	135	140	21
HGLibA_57735	hsa-mir-1305	48	52	21	19	10	9	43	61	22	18	21
HGLibA_33617	OR13F1	152	166	109	62	36	36	180	195	53	51	40
HGLibA_53483	UXT	70	60	93	121	82	38	149	53	84	101	61
HGLibA_64197	hsa-mir-8089	102	92	35	24	12	13	112	160	29	21	30
HGLibA_31639	NEK1	76	66	14	20	11	6	30	65	20	25	90
HGLibA_00346	ACACA	119	76	29	25	25	27	132	66	29	26	25
HGLibA_09668	CHTOP	245	266	78	70	41	63	207	376	61	76	877
HGLibA_27095	LPIN1	75	115	23	28	11	12	59	71	18	30	72
HGLibA_63990	hsa-mir-7850	102	56	18	19	14	18	26	106	24	21	25
HGLibA_42096	RPS19	45	18	34	15	82	70	44	40	10	21	42
HGLibA_03853	ATXN7L1	214	224	74	49	40	28	145	276	59	38	45
HGLibA_02788	ARHGAP8	52	8	14	16	9	6	87	42	11	8	17
HGLibA_31748	NEUROG2	216	139	35	44	28	61	30	128	32	23	46
HGLibA_14509	EEF2	175	104	38	46	10	11	106	208	43	34	48
HGLibA_15270	EPC2	96	44	296	390	259	261	192	57	315	303	179
HGLibA_08178	CCRL2	48	26	10	14	11	6	76	104	15	12	28
HGLibA_45098	SLC39A12	65	41	103	126	96	119	99	43	89	108	61
HGLibA_33266	OCSTAMP	147	113	36	64	34	31	79	177	41	48	58
HGLibA_15484	ERI3	138	101	61	37	23	30	98	161	48	23	32
HGLibA_01940	ANK3	301	541	149	91	66	45	330	581	88	85	122
HGLibA_55234	ZFP69B	187	180	160	56	41	39	71	137	80	78	88
HGLibA_33066	NUP62CL	61	57	35	33	21	19	53	45	39	33	39
HGLibA_62480	hsa-mir-597	161	160	46	55	23	34	43	115	55	52	36
HGLibA_03754	ATP6V1F	191	171	141	118	61	73	183	199	138	128	108
HGLibA_01364	AIPL1	42	45	42	6	12	8	80	80	22	20	38
HGLibA_42756	SART1	73	152	42	37	10	21	124	133	45	34	20
HGLibA_20927	HBG2	111	159	81	54	21	26	81	84	38	45	34
HGLibA_12878	DEFB125	34	39	15	9	9	11	28	18	7	11	12
HGLibA_24070	KAT8	102	110	31	45	14	24	115	169	31	20	24
HGLibA_50702	TNF	313	265	83	104	745	962	209	328	59	71	60
HGLibA_36551	PIGF	91	99	26	26	29	10	91	155	34	39	34
HGLibA_13493	DNAH6	79	51	35	24	68	53	30	63	14	31	32
HGLibA_28001	MAGI3	198	216	171	172	69	71	117	224	137	140	97
HGLibA_24909	KIF24	120	76	17	18	10	11	62	77	27	18	13
HGLibA_06610	C8orf34	130	103	42	47	54	28	98	117	64	34	35
HGLibA_00295	ABI3	70	62	21	14	11	11	79	138	38	33	185
HGLibA_31923	NID1	437	499	251	134	109	60	298	634	160	112	177
HGLibA_11756	CTXN1	137	128	50	35	13	28	124	285	39	36	35
HGLibA_36412	PHKG1	127	82	50	45	64	28	146	183	39	40	29
HGLibA_61362	hsa-mir-490	91	116	63	38	43	61	114	175	33	37	27
HGLibA_01372	AJUBA	187	210	192	58	55	24	199	382	82	77	104
HGLibA_03169	ARTN	118	66	70	28	18	21	75	134	41	29	71
HGLibA_46331	SPACA4	92	40	30	28	15	11	75	61	25	16	29
HGLibA_28792	MED27	41	56	28	26	15	15	87	51	14	9	10
HGLibA_64687	NonTargetingControlGuideForHuman_0304	93	64	83	92	58	72	103	43	95	107	163
HGLibA_30174	MSANTD3	190	115	34	40	23	13	25	171	57	84	270
HGLibA_35162	PAQR5	63	109	28	17	22	14	180	96	29	26	47
HGLibA_26946	LOC440335	132	172	109	103	21	18	82	117	93	77	20
HGLibA_12545	DCTN1	44	111	57	30	21	31	100	92	30	16	15
HGLibA_44834	SLC28A2	84	144	83	37	47	32	139	200	37	34	36
HGLibA_23670	ISLR	242	218	49	27	12	22	174	281	48	73	179
HGLibA_49073	TEX2	174	153	49	34	14	22	97	147	24	40	43
HGLibA_22806	IGF2BP3	333	433	106	122	76	68	330	446	135	90	115
HGLibA_02654	ARF5	50	25	14	7	13	9	58	74	14	13	10
HGLibA_10430	CNTNAP4	100	91	165	205	110	125	86	88	136	158	96
HGLibA_28771	MED20	47	82	24	20	64	91	546	46	15	5	17
HGLibA_18584	GALP	112	60	62	61	15	12	86	146	74	44	25
HGLibA_25180	KLHL30	98	128	46	26	29	12	82	98	31	24	58
HGLibA_49790	TMCO4	153	162	96	109	54	29	153	125	75	89	47
HGLibA_57959	hsa-mir-181a-1	58	114	55	31	33	33	56	122	33	30	61
HGLibA_47489	STK32C	96	96	70	106	20	18	186	161	81	65	42
HGLibA_16548	FAM24B	51	42	30	40	15	8	93	62	39	31	22
HGLibA_23183	IL6R	247	132	110	52	26	17	141	260	110	92	186
HGLibA_54981	ZC3H7A	58	99	25	25	43	46	68	63	15	17	29
HGLibA_49551	TINAGL1	196	162	110	98	29	25	166	309	74	59	135
HGLibA_31767	NFASC	68	15	11	19	5	7	26	9	21	21	13
HGLibA_02401	APCS	15	20	14	10	32	14	40	29	10	19	15
HGLibA_02670	ARFGEF1	136	162	135	153	34	35	82	133	120	145	48
HGLibA_46794	SPRED2	39	141	24	25	18	21	78	81	23	24	25
HGLibA_44045	SHISA6	108	76	38	22	18	16	87	132	21	19	20
HGLibA_06987	CALB1	75	56	30	20	29	28	92	46	15	26	29
HGLibA_10727	COPS7A	199	211	156	48	47	37	252	263	60	58	51
HGLibA_59402	hsa-mir-375	173	84	73	84	22	15	94	131	76	63	10
HGLibA_35566	PCDHGB6	171	189	89	55	42	39	143	234	58	42	45
HGLibA_26987	LOC653486	85	109	44	16	15	10	117	111	28	18	33
HGLibA_41301	RINL	157	263	102	101	27	39	206	182	66	78	86
HGLibA_59816	hsa-mir-4278	66	108	39	29	14	20	95	160	43	34	28
HGLibA_54577	XPOT	6	8	28	13	10	7	94	25	14	9	19
HGLibA_29871	MROH2B	180	104	39	36	24	24	124	148	19	27	20
HGLibA_00438	ACHE	208	229	91	47	21	42	154	329	60	57	196
HGLibA_17588	FKBP8	55	163	47	28	21	8	66	126	33	31	30
HGLibA_49240	TGIF2	29	56	35	29	13	15	56	59	17	18	15
HGLibA_25611	KRTAP10-5	228	293	70	69	22	26	210	223	44	32	35
HGLibA_32086	NLN	56	17	14	23	13	9	62	90	20	11	17
HGLibA_01703	ALPK2	89	72	80	63	29	56	66	65	30	41	49
HGLibA_59477	hsa-mir-381	32	49	9	12	6	6	51	69	14	19	10
HGLibA_47351	STARD10	165	97	36	21	16	5	78	110	21	15	65
HGLibA_07175	CAPN7	337	317	106	70	136	197	300	507	104	54	91
HGLibA_13946	DRAM2	21	33	6	10	7	7	69	24	9	10	2
HGLibA_08042	CCL8	406	368	151	108	30	15	188	414	106	68	50
HGLibA_11467	CST8	126	78	46	35	22	28	79	158	40	63	118
HGLibA_11069	CRB1	89	70	54	77	12	12	73	74	25	31	20
HGLibA_38462	PRH1	167	141	52	39	38	29	90	140	29	41	57
HGLibA_59019	hsa-mir-340	54	89	27	18	14	14	39	72	26	27	37
HGLibA_06519	C7	254	302	96	63	59	54	560	346	77	78	103
HGLibA_49507	TIMM21	143	134	171	212	110	123	128	54	132	137	63
HGLibA_21146	HEPHL1	66	69	34	23	14	16	56	50	23	22	11
HGLibA_59213	hsa-mir-3665	52	96	158	166	37	39	155	64	164	129	55
HGLibA_30248	MSRB3	78	144	30	17	18	31	30	109	19	19	32
HGLibA_30261	MST4	145	111	44	28	17	22	95	127	28	38	44
HGLibA_06915	CACNA2D4	86	22	42	32	8	15	61	13	29	29	25
HGLibA_10520	COL17A1	51	28	23	18	31	17	60	35	24	22	17
HGLibA_05534	C17orf47	45	23	25	15	14	10	37	36	10	8	13
HGLibA_14286	DYSF	132	182	11	38	20	29	129	109	23	14	15
HGLibA_40769	RECQL4	107	177	70	38	24	20	126	143	22	22	41
HGLibA_49274	TGOLN2	175	217	53	67	12	33	158	234	38	56	1622
HGLibA_47908	SYAP1	113	159	20	28	9	13	74	185	28	42	94
HGLibA_31510	NDUFB11	157	148	81	48	157	52	155	124	50	98	916
HGLibA_45507	SLIT2	31	51	11	17	11	10	30	47	15	14	12
HGLibA_34177	OR52J3	83	150	51	64	36	21	80	100	53	72	655
HGLibA_33838	OR2M4	47	89	37	30	22	14	59	96	27	10	12
HGLibA_27166	LRG1	124	123	70	40	74	74	119	210	76	106	3141
HGLibA_28819	MED9	122	95	36	25	14	21	161	116	23	25	28
HGLibA_52483	TYW1B	97	88	30	32	28	43	64	128	33	26	51
HGLibA_42303	RSBN1	61	5	33	49	32	32	24	8	31	50	49
HGLibA_37665	POMP	52	9	18	16	20	31	17	28	14	21	18
HGLibA_50246	TMEM225	124	101	42	23	60	43	83	131	20	23	38
HGLibA_27254	LRRC14	103	85	19	32	20	14	65	108	38	33	32
HGLibA_62241	hsa-mir-5681a	29	27	7	10	3	11	27	12	8	9	4
HGLibA_55078	ZDHHC14	108	64	38	38	9	15	91	80	25	21	32
HGLibA_31628	NEIL1	53	59	31	16	6	15	64	83	16	11	21
HGLibA_05956	C1QTNF8	138	124	38	38	62	50	167	132	39	32	36
HGLibA_51839	TSEN54	151	194	83	80	54	38	124	197	77	74	59
HGLibA_32788	NSUN4	117	90	74	48	15	22	100	153	52	41	64
HGLibA_26928	LOC388849	376	334	206	57	53	47	334	468	78	59	96
HGLibA_32637	NR5A2	16	51	12	27	17	30	40	30	25	25	14
HGLibA_62239	hsa-mir-5681a	19	39	10	4	6	2	19	29	11	9	15
HGLibA_33527	OR10J5	123	148	29	14	9	13	79	79	14	20	59
HGLibA_55907	ZNF391	92	95	51	22	27	18	99	98	30	22	43
HGLibA_25529	KRT72	109	113	42	27	10	15	89	109	40	24	109
HGLibA_38084	PPP1R27	103	104	45	9	5	12	86	72	22	12	34
HGLibA_04756	BRAP	176	64	45	54	29	14	58	123	59	48	61
HGLibA_01820	AMOTL2	38	39	5	10	4	3	20	24	11	7	5
HGLibA_62613	hsa-mir-6088	18	12	27	44	12	13	57	18	62	40	7
HGLibA_25927	LAG3	147	127	45	35	8	15	96	95	59	40	77
HGLibA_09745	CITED2	129	236	57	52	27	28	156	165	44	43	22
HGLibA_35346	PBX2	104	68	49	38	17	12	259	96	39	39	131
HGLibA_50254	TMEM230	118	208	100	28	14	28	99	201	32	23	33
HGLibA_61065	hsa-mir-4742	249	143	394	594	167	177	336	124	470	413	157
HGLibA_25795	KRTAP5-3	292	136	205	244	303	288	219	153	206	183	303
HGLibA_02123	ANKRD54	78	32	36	24	14	11	64	36	35	11	30
HGLibA_18877	GDF9	78	54	42	26	39	33	90	158	40	35	32
HGLibA_40369	RASL11B	88	78	26	21	14	21	101	80	24	14	26
HGLibA_27439	LRRC8E	82	66	32	35	25	22	64	81	52	38	43
HGLibA_63901	hsa-mir-760	106	133	42	69	9	10	45	122	63	68	18
HGLibA_15819	EYA2	163	172	83	81	56	19	175	242	54	41	59
HGLibA_12103	CYP2A13	268	175	87	85	38	43	144	274	74	42	71
HGLibA_49256	TGM2	95	197	98	32	27	10	127	233	28	25	48
HGLibA_03029	ARMC7	80	91	20	19	11	4	93	85	28	24	143
HGLibA_47975	SYNE1	230	150	53	63	30	37	119	196	63	45	134
HGLibA_41179	RHOBTB3	97	97	31	27	96	111	62	158	21	22	89
HGLibA_11669	CTPS1	181	353	167	183	36	36	106	258	73	122	342
HGLibA_21653	HLF	200	105	24	34	22	20	146	209	34	41	106
HGLibA_53123	UQCRH	150	218	49	37	19	15	42	251	33	42	37
HGLibA_47045	SRRM1	135	243	73	66	45	42	159	207	68	54	65
HGLibA_19244	GLG1	18	38	11	7	7	5	64	30	9	4	4
HGLibA_39698	PYGO2	118	218	287	323	25	40	139	189	326	243	63
HGLibA_28691	MDK	287	149	217	174	51	23	230	260	183	148	63
HGLibA_03386	ASUN	45	38	24	23	64	59	74	26	16	21	29
HGLibA_64738	NonTargetingControlGuideForHuman_0355	108	70	131	138	98	83	135	104	116	105	64
HGLibA_48179	TACSTD2	40	122	105	233	63	43	91	80	45	28	46
HGLibA_58872	hsa-mir-3194	278	185	323	307	63	38	432	469	266	210	68
HGLibA_52908	UGT2A3	104	143	36	30	25	11	54	80	34	33	22
HGLibA_27083	LPGAT1	1	4	7	18	14	16	71	7	16	9	10
HGLibA_22426	HUS1	8	27	39	40	12	15	48	37	29	31	13
HGLibA_40644	RBP7	130	150	79	67	84	69	236	162	46	51	78
HGLibA_29424	MLLT6	51	136	55	24	4	11	75	93	30	16	45
HGLibA_53608	VDR	11	21	11	14	37	27	40	15	6	14	13
HGLibA_19368	GLUL	114	106	46	30	899	655	128	159	19	24	450
HGLibA_09422	CHEK2	22	73	18	16	18	16	50	66	16	17	14
HGLibA_40044	RAC2	86	83	48	58	23	35	114	121	47	40	45
HGLibA_61014	hsa-mir-4729	70	84	26	19	93	115	63	58	21	12	59
HGLibA_48398	TAS2R4	321	413	166	105	36	40	266	505	137	99	226
HGLibA_25786	KRTAP5-10	84	125	146	157	34	14	237	181	108	103	87
HGLibA_15850	F12	119	123	49	30	6	19	107	120	32	38	33
HGLibA_40408	RAX	208	257	143	96	30	32	163	287	96	74	73
HGLibA_27082	LPGAT1	85	86	21	31	10	17	45	57	33	23	21
HGLibA_04775	BRD3	199	186	62	23	24	15	218	204	32	20	22
HGLibA_41856	RPL10A	17	15	11	12	30	61	44	25	13	10	28
HGLibA_59725	hsa-mir-4254	112	177	46	34	16	13	121	177	39	22	14
HGLibA_17291	FERD3L	126	135	54	25	23	22	141	135	21	32	210
HGLibA_09957	CLEC1B	166	256	82	82	36	26	140	251	72	62	107
HGLibA_54990	ZC3HAV1	255	315	196	261	158	177	206	253	206	231	149
HGLibA_59315	hsa-mir-3689a	24	34	25	27	19	21	41	34	21	21	22
HGLibA_62483	hsa-mir-598	85	42	23	35	19	34	36	59	36	19	36
HGLibA_07753	CCDC30	90	50	37	23	32	39	54	91	13	13	21
HGLibA_09299	CGB	70	86	88	106	36	26	130	94	101	62	47
HGLibA_37029	PLCXD3	112	86	29	16	23	9	74	113	34	36	63
HGLibA_10184	CMC1	66	118	68	41	37	31	95	117	50	28	10
HGLibA_30250	MSS51	185	143	56	45	34	30	155	185	50	26	56
HGLibA_15066	EML4	45	116	22	24	29	25	46	65	33	40	34
HGLibA_46465	SPATA3	105	81	36	22	13	16	99	268	54	39	138
HGLibA_18184	FUT11	26	30	4	18	25	32	106	84	11	14	18
HGLibA_50150	TMEM192	37	84	61	43	26	6	85	115	45	26	26
HGLibA_23828	ITM2A	9	87	34	17	21	16	77	50	19	9	16
HGLibA_17215	FCN1	197	223	181	127	24	39	180	241	129	95	100
HGLibA_35858	PDGFRL	203	253	90	98	35	57	273	276	72	70	119
HGLibA_46765	SPOPL	157	184	159	166	97	115	98	122	108	130	56
HGLibA_40992	RGAG1	99	126	70	30	10	13	95	66	22	19	22
HGLibA_34196	OR52N2	166	132	80	44	27	31	161	212	57	55	42
HGLibA_39459	PTPN22	72	53	21	24	18	11	46	81	26	18	31
HGLibA_02322	AP3B2	39	69	24	26	10	29	53	66	33	29	70
HGLibA_25746	KRTAP3-3	329	162	37	29	18	15	103	149	26	28	41
HGLibA_39407	PTP4A2	65	108	51	61	25	22	43	111	59	71	36
HGLibA_41605	RNF19B	107	65	30	23	24	31	70	114	30	38	39
HGLibA_30973	NAA11	71	193	88	56	33	28	143	123	46	65	94
HGLibA_34549	OR8K5	57	55	15	20	20	31	80	62	22	14	25
HGLibA_11386	CSNK1D	200	159	253	243	140	121	261	208	201	119	103
HGLibA_46778	SPPL2B	168	152	61	72	43	65	328	191	70	59	43
HGLibA_43809	SGCG	47	12	13	26	15	5	58	56	29	25	25
HGLibA_39715	PZP	94	74	63	48	25	6	69	70	39	34	15
HGLibA_35143	PAPOLG	16	61	29	27	9	7	113	50	24	24	8
HGLibA_40456	RBFOX1	175	165	81	41	14	28	100	143	53	38	58
HGLibA_63605	hsa-mir-6858	29	25	16	31	22	25	69	35	20	19	16
HGLibA_20076	GPR68	226	223	59	47	52	44	244	285	55	52	57
HGLibA_52533	UBAC1	283	165	87	77	116	127	130	222	60	72	67
HGLibA_19907	GPR139	63	48	18	22	10	11	73	56	25	19	16
HGLibA_03515	ATL1	49	74	35	36	41	35	81	106	31	30	20
HGLibA_45789	SMNDC1	7	7	5	9	15	11	23	6	7	15	9
HGLibA_09134	CEP350	309	266	125	60	131	135	123	176	70	52	143
HGLibA_28763	MED17	69	50	22	33	33	31	52	84	22	27	68
HGLibA_04301	BCL2L1	67	111	18	12	4	10	91	116	17	11	4
HGLibA_37213	PLOD3	199	293	56	51	30	33	273	423	44	45	83
HGLibA_05350	C14orf182	48	99	142	130	22	13	106	124	116	146	63
HGLibA_34379	OR6B3	82	108	43	17	9	17	107	166	23	33	42
HGLibA_26283	LELP1	74	89	14	22	19	19	73	69	19	21	21
HGLibA_02745	ARHGAP27	89	135	65	26	42	17	131	163	37	40	41
HGLibA_34954	PACS1	187	273	106	68	29	6	114	134	55	38	57
HGLibA_50332	TMEM255B	97	108	37	34	12	15	80	162	37	24	38
HGLibA_16772	FAM86B1	197	202	69	78	73	62	108	169	61	71	74
HGLibA_17194	FCGR3A	118	184	60	29	41	30	79	208	29	45	40
HGLibA_19847	GPR108	87	171	228	230	98	65	104	66	188	175	81
HGLibA_44798	SLC26A5	155	219	106	80	37	48	155	281	87	84	53
HGLibA_13222	DIAPH3	89	178	57	67	31	14	143	117	51	67	55
HGLibA_25607	KRTAP10-3	246	180	581	553	273	305	355	119	417	342	132
HGLibA_44725	SLC25A38	107	77	29	15	10	18	51	136	24	18	12
HGLibA_23802	ITGBL1	224	52	15	18	269	315	68	94	14	23	203
HGLibA_57526	hsa-mir-1272	146	96	99	135	8	27	88	206	119	135	136
HGLibA_51852	TSGA13	73	23	45	31	15	15	80	39	15	21	24
HGLibA_35527	PCDHGA12	149	149	111	61	40	33	124	205	34	35	63
HGLibA_01138	AGAP11	145	142	56	34	29	26	90	220	36	58	155
HGLibA_37796	POU6F1	16	15	5	8	7	10	68	26	7	10	5
HGLibA_59625	hsa-mir-3941	54	23	4	16	17	4	169	47	18	19	35
HGLibA_38602	PRLHR	197	252	47	39	39	34	151	246	48	49	47
HGLibA_27395	LRRC57	27	17	25	24	19	21	46	26	17	10	25
HGLibA_14839	EIF4G1	87	51	19	14	34	34	34	60	26	16	32
HGLibA_63207	hsa-mir-6761	125	116	58	33	37	43	120	168	41	22	18
HGLibA_51967	TSPY2	225	101	66	31	33	17	198	315	34	26	51
HGLibA_09762	CKAP5	51	90	16	15	30	35	58	48	22	10	16
HGLibA_63414	hsa-mir-6809	127	86	45	32	16	13	120	175	30	40	108
HGLibA_20182	GPX5	80	83	42	37	11	14	80	46	25	28	12
HGLibA_47407	STAU2	292	200	149	95	94	72	99	378	93	88	218
HGLibA_10599	COL6A2	8	36	26	16	43	32	32	6	7	7	11
HGLibA_08377	CD3G	99	169	53	26	20	9	95	181	39	39	26
HGLibA_20035	GPR37L1	169	135	173	214	143	128	218	212	165	159	96
HGLibA_27025	LONRF3	67	49	32	15	10	17	57	106	19	15	29
HGLibA_09760	CKAP4	51	53	13	23	3	10	64	59	19	20	7
HGLibA_63782	hsa-mir-708	15	10	7	7	6	6	19	26	10	7	8
HGLibA_61869	hsa-mir-548ae-1	157	99	29	32	17	8	51	69	15	10	29
HGLibA_21458	HIST1H3B	209	321	90	85	21	50	139	324	73	53	86
HGLibA_35901	PDK3	191	242	135	51	45	51	146	251	76	63	69
HGLibA_08638	CDH12	125	199	54	42	26	20	174	197	42	33	61
HGLibA_46764	SPOP	80	34	55	64	53	53	83	43	44	58	42
HGLibA_35762	PDE11A	47	9	15	19	41	29	49	18	26	38	51
HGLibA_18540	GALNT13	139	150	22	19	7	9	53	176	18	12	29
HGLibA_12807	DEFA6	247	304	101	77	39	25	31	335	70	72	191
HGLibA_30144	MS4A2	263	323	126	97	37	48	216	364	85	116	123
HGLibA_42247	RRH	25	21	28	49	15	20	33	29	34	44	15
HGLibA_13835	DPH1	62	51	21	22	11	11	37	38	12	17	12
HGLibA_04013	B4GALNT2	131	163	44	39	48	56	159	172	40	24	98
HGLibA_63461	hsa-mir-6821	112	40	27	23	26	33	126	74	13	16	34
HGLibA_21376	HIST1H2AA	47	115	35	31	20	17	74	76	29	30	70
HGLibA_40082	RAD51AP1	167	355	78	48	30	51	149	175	50	41	74
HGLibA_43060	SCRT2	55	144	36	49	41	7	76	87	29	20	23
HGLibA_55763	ZNF296	241	228	99	45	29	41	143	354	78	42	128
HGLibA_21489	HIST1H4B	80	93	58	43	19	16	146	123	39	31	17
HGLibA_13842	DPH3	26	20	9	13	19	7	24	44	17	15	27
HGLibA_45175	SLC45A2	112	88	19	15	25	32	113	139	41	22	21
HGLibA_14710	EIF1AX	47	63	19	15	6	7	63	95	11	12	12
HGLibA_02291	AP1M1	122	172	29	49	52	50	92	234	50	60	132
HGLibA_25428	KRT15	50	36	35	15	9	16	53	62	15	9	6
HGLibA_62713	hsa-mir-618	71	134	39	27	27	21	131	103	31	29	18
HGLibA_11559	CTAG1A	83	36	37	36	15	37	69	82	42	36	15
HGLibA_33104	NUTM2A	52	42	19	19	17	15	59	31	15	10	16
HGLibA_63777	hsa-mir-7-3	31	55	40	19	279	188	64	61	25	10	182
HGLibA_46284	SP100	142	150	93	78	27	48	122	155	44	51	85
HGLibA_45826	SMR3B	176	202	508	696	12	9	101	119	512	581	30
HGLibA_20573	GTF2IRD2B	110	74	32	10	20	33	87	161	14	25	60
HGLibA_56280	ZNF572	38	86	35	20	13	25	77	101	26	32	29
HGLibA_63408	hsa-mir-6808	114	97	85	71	26	13	126	179	76	79	67
HGLibA_12812	DEFB103A	51	111	27	24	7	23	85	110	17	29	38
HGLibA_15755	EXOC6	78	60	17	11	15	8	55	71	14	13	11
HGLibA_28778	MED22	225	184	59	36	10	17	133	292	47	18	50
HGLibA_33736	OR2A42	126	251	83	32	13	28	146	309	78	61	73
HGLibA_12732	DDX50	79	98	26	52	15	11	79	78	34	34	21
HGLibA_27515	LSG1	87	99	145	159	24	17	181	114	147	140	30
HGLibA_04191	BAZ2A	227	247	68	32	29	39	157	298	39	28	139
HGLibA_44028	SHFM1	62	53	95	116	23	28	133	38	92	78	18
HGLibA_22649	IFITM5	75	36	18	15	6	12	116	141	20	14	14
HGLibA_31497	NDUFAF6	49	68	24	18	20	14	71	110	20	27	25
HGLibA_61727	hsa-mir-519d	176	147	61	28	43	24	59	190	37	39	98
HGLibA_55476	ZNF138	142	75	65	27	154	128	109	127	42	38	182
HGLibA_56755	ZNF787	32	108	15	18	6	8	51	37	13	12	11
HGLibA_58093	hsa-mir-196a-1	224	275	114	56	30	40	191	296	72	60	51
HGLibA_14151	DUSP18	316	403	839	804	276	324	720	308	774	549	251
HGLibA_23216	ILF3	214	201	87	96	62	45	118	217	60	51	45
HGLibA_50749	TNFRSF11B	100	226	59	30	37	34	189	108	36	18	16
HGLibA_59972	hsa-mir-4314	187	101	67	260	648	234	99	126	51	34	120
HGLibA_21451	HIST1H2BN	70	49	50	70	70	59	110	76	61	60	68
HGLibA_42781	SATL1	741	207	45	35	12	10	1165	143	40	25	20
HGLibA_63698	hsa-mir-6878	131	127	450	569	11	17	312	48	371	428	4
HGLibA_33247	OCIAD1	206	192	101	41	22	32	146	330	66	45	102
HGLibA_46837	SPRY2	116	56	20	11	4	19	37	67	16	18	106
HGLibA_21533	HIST2H2BE	80	89	17	16	56	47	48	74	17	5	33
HGLibA_51657	TRMT1	55	53	28	19	16	12	65	21	19	19	24
HGLibA_44012	SHCBP1	16	15	16	23	12	8	36	20	6	16	8
HGLibA_26373	LGALS7	393	212	452	478	238	214	473	407	353	317	145
HGLibA_18330	GAB4	153	210	114	49	22	21	81	224	35	32	17
HGLibA_30294	MT1M	239	203	77	90	30	48	196	232	104	73	58
HGLibA_00566	ACSL6	146	6	5	13	55	54	18	11	16	10	45
HGLibA_63139	hsa-mir-6746	125	186	228	251	18	35	311	127	171	182	104
HGLibA_07245	CARF	124	219	86	47	12	33	79	190	46	46	40
HGLibA_14115	DUS2	111	211	75	33	101	37	145	183	54	30	50
HGLibA_04878	BSPRY	124	252	248	316	35	29	203	294	256	256	92
HGLibA_19049	GHRL	182	317	124	93	38	46	191	349	83	60	126
HGLibA_59426	hsa-mir-378a	162	226	73	71	25	24	120	207	72	66	45
HGLibA_51006	TOPAZ1	114	100	37	28	16	13	98	188	21	35	24
HGLibA_57718	hsa-mir-1302-8	85	102	33	39	25	40	82	117	29	30	38
HGLibA_29231	MID1	98	92	48	50	18	39	141	166	46	54	48
HGLibA_62638	hsa-mir-612	228	359	117	70	26	22	354	479	78	63	70
HGLibA_08698	CDHR1	34	61	33	27	12	9	51	39	19	28	8
HGLibA_49731	TM9SF4	109	93	29	23	22	18	111	132	23	19	36
HGLibA_48804	TCHH	103	61	32	40	4	28	40	86	31	26	23
HGLibA_10906	CPB1	87	127	57	40	39	30	119	95	50	41	21
HGLibA_42929	SCGB2B2	38	63	20	26	54	39	61	114	16	16	36
HGLibA_00645	ACTN4	54	86	21	16	25	24	46	58	21	6	5
HGLibA_31360	NCOR2	210	241	64	38	20	51	100	338	67	41	45
HGLibA_43776	SFTPC	57	39	13	7	6	5	51	51	9	12	10
HGLibA_00748	ADAM2	20	13	4	9	12	9	26	28	8	5	9
HGLibA_27809	LZTS2	169	92	87	64	25	26	68	121	57	36	25
HGLibA_30096	MRPS34	33	36	19	30	15	18	34	28	18	13	15
HGLibA_40265	RAPH1	172	132	89	140	90	89	137	250	142	94	114
HGLibA_10862	COX7A2L	275	389	107	44	25	53	103	489	44	45	43
HGLibA_24130	KCNA2	60	83	131	136	84	94	164	90	133	91	46
HGLibA_53770	VPS35	227	215	89	67	22	29	198	310	68	44	49
HGLibA_48659	TBX20	203	168	55	38	55	57	184	345	50	34	44
HGLibA_11695	CTSC	75	152	44	30	63	9	100	113	39	35	59
HGLibA_40236	RAP2A	61	56	47	11	32	41	69	74	21	9	29
HGLibA_23154	IL36RN	77	145	36	34	19	17	75	137	23	13	11
HGLibA_53797	VPS4A	44	11	6	9	10	13	41	83	11	14	11
HGLibA_48345	TARS	31	38	89	116	13	13	95	33	98	113	4
HGLibA_10349	CNOT7	296	365	59	49	53	44	165	399	48	40	60
HGLibA_20016	GPR31	114	54	10	14	9	11	123	165	19	11	30
HGLibA_21580	HK1	78	55	36	27	11	26	120	78	31	25	9
HGLibA_51335	TRAPPC8	147	146	51	20	11	13	80	167	27	16	15
HGLibA_17629	FLJ44313	156	117	54	35	29	21	101	143	29	39	36
HGLibA_23662	ISG20L2	266	294	108	74	117	143	251	387	82	40	109
HGLibA_41995	RPL7A	81	133	52	35	39	32	46	85	34	32	21
HGLibA_33077	NUP98	27	84	34	24	11	25	121	55	27	9	17
HGLibA_13972	DRD5	170	170	35	35	20	38	40	204	30	30	34
HGLibA_62165	hsa-mir-5581	132	110	52	24	22	9	153	155	29	37	121
HGLibA_45215	SLC4A2	93	30	16	5	8	9	38	45	15	15	68
HGLibA_28876	MEIS3	8	42	21	19	8	16	49	27	10	12	4
HGLibA_02851	ARHGEF35	83	101	29	40	31	16	101	116	27	36	23
HGLibA_64689	NonTargetingControlGuideForHuman_0306	228	224	252	295	127	139	293	230	210	223	103
HGLibA_22275	HSPA1B	23	109	16	11	12	9	65	42	18	13	6
HGLibA_21772	HN1L	130	36	13	35	19	19	58	26	30	31	21
HGLibA_15696	EVI5L	212	223	64	63	65	49	185	261	68	63	52
HGLibA_59802	hsa-mir-4275	135	143	48	27	26	32	148	236	26	25	32
HGLibA_49982	TMEM14B	159	79	86	98	62	47	21	88	70	70	61
HGLibA_15214	ENTPD7	77	53	23	21	15	12	72	38	21	10	14
HGLibA_47525	STMN4	99	28	23	14	20	22	32	25	30	44	1142
HGLibA_11699	CTSD	138	105	40	23	17	8	101	154	29	19	83
HGLibA_06767	C9orf85	168	107	54	87	820	848	134	150	49	48	214
HGLibA_27921	MAGEA8	124	110	73	62	63	34	133	130	74	68	72
HGLibA_31718	NEU4	208	8	95	42	44	59	39	21	107	47	73
HGLibA_11909	CXorf23	104	80	52	38	25	23	117	102	29	49	63
HGLibA_39691	PYGM	133	122	62	28	23	29	103	191	46	43	38
HGLibA_64039	hsa-mir-7977	6	16	8	7	8	7	29	7	12	12	19
HGLibA_61689	hsa-mir-5193	78	97	80	33	24	17	149	163	35	33	60
HGLibA_03962	B3GALT5	146	169	41	27	119	162	224	182	43	26	58
HGLibA_32941	NUDT12	39	71	6	16	37	35	74	72	20	25	33
HGLibA_10691	COPA	46	64	27	20	10	6	64	51	12	3	7
HGLibA_10057	CLK2	108	59	16	34	15	8	111	147	39	39	204
HGLibA_40242	RAP2C	36	39	5	17	34	43	73	28	16	11	19
HGLibA_37300	PMEPA1	335	295	135	35	19	42	254	398	86	33	220
HGLibA_08191	CCSER2	144	181	34	26	74	75	109	138	28	25	73
HGLibA_53064	UPF3B	121	164	31	30	22	42	153	156	18	28	22
HGLibA_17043	FBXO2	99	63	28	27	30	23	99	119	31	26	15
HGLibA_46540	SPATC1L	399	443	202	93	88	42	291	334	92	63	68
HGLibA_01412	AKAP12	181	162	88	41	13	11	54	164	35	23	27
HGLibA_25492	KRT36	630	578	191	202	104	89	451	770	155	130	187
HGLibA_21540	HIST2H3A	51	68	49	41	45	50	52	105	47	49	47
HGLibA_28080	MAN2B2	113	78	59	25	13	14	102	54	28	26	35
HGLibA_14646	EGLN3	267	169	87	48	37	30	225	467	84	51	53
HGLibA_29684	MOSPD1	194	209	56	50	54	57	170	213	70	53	119
HGLibA_37393	PNN	58	25	37	38	12	11	28	27	55	37	12
HGLibA_12722	DDX47	74	60	33	18	13	10	51	64	20	15	19
HGLibA_11602	CTDNEP1	12	20	37	35	17	23	28	27	31	26	11
HGLibA_01308	AHR	70	62	37	29	45	49	101	94	36	43	163
HGLibA_27800	LZTFL1	97	154	67	58	16	27	103	205	86	64	156
HGLibA_21435	HIST1H2BI	110	85	33	32	13	28	93	141	33	26	55
HGLibA_24134	KCNA4	40	51	38	15	59	38	23	73	23	17	69
HGLibA_10688	COMTD1	282	191	96	54	48	58	168	353	34	30	36
HGLibA_49171	TFF2	204	171	63	32	25	18	174	260	57	41	29
HGLibA_25924	LAD1	75	28	32	11	24	28	45	62	23	9	16
HGLibA_45648	SMC2	88	58	95	167	82	55	182	90	153	142	54
HGLibA_64979	NonTargetingControlGuideForHuman_0596	187	148	194	197	145	118	258	201	149	163	93
HGLibA_62791	hsa-mir-638	37	6	15	6	31	15	74	37	14	7	18
HGLibA_50250	TMEM229A	251	202	348	452	58	38	320	256	380	348	64
HGLibA_53217	USP17L11	43	40	19	17	13	11	24	42	14	17	145
HGLibA_31615	NEDD9	158	88	31	32	27	31	130	138	41	29	25
HGLibA_53645	VGLL4	80	50	52	53	16	15	82	81	41	47	19
HGLibA_63014	hsa-mir-671	18	76	77	96	49	30	85	17	80	57	41
HGLibA_30664	MYC	2	11	4	8	14	12	50	11	3	9	14
HGLibA_20255	GRHL3	104	164	82	54	36	54	130	205	30	46	35
HGLibA_51955	TSPEAR	92	46	49	40	6	31	81	106	40	26	29
HGLibA_64142	hsa-mir-8075	158	187	50	32	22	30	149	204	29	33	27
HGLibA_20257	GRHPR	28	37	11	8	5	3	47	23	7	12	34
HGLibA_14464	EDF1	106	31	15	11	7	8	62	47	15	15	10
HGLibA_11102	CREB3L4	161	136	54	32	23	33	95	164	45	44	180
HGLibA_49505	TIMM17B	160	82	46	23	16	12	101	312	28	29	31
HGLibA_56442	ZNF641	69	60	29	18	14	23	112	88	16	13	30
HGLibA_58157	hsa-mir-200c	381	482	131	65	46	56	352	498	81	66	188
HGLibA_41841	RPGRIP1L	66	137	24	23	24	12	71	105	38	20	32
HGLibA_53739	VPS13D	20	18	23	23	5	11	87	27	12	14	15
HGLibA_53927	VWC2L	72	9	18	18	27	35	29	14	28	16	31
HGLibA_29469	MME	64	35	13	13	12	13	71	75	10	5	22
HGLibA_38256	PQLC3	61	47	49	32	5	12	102	115	28	29	46
HGLibA_38383	PRDM16	245	95	100	381	18663	10975	355	303	37	39	71
HGLibA_15829	EYS	159	137	64	41	29	39	150	211	45	42	49
HGLibA_44550	SLC22A14	3	29	4	5	6	6	50	18	10	3	18
HGLibA_15117	ENDOG	190	201	91	394	22310	11689	328	428	166	435	12882
HGLibA_04220	BBS5	119	112	69	30	19	14	166	179	50	51	64
HGLibA_05325	C14orf132	284	291	221	254	41	77	284	331	236	241	106
HGLibA_53757	VPS28	14	60	9	12	12	5	48	33	15	17	25
HGLibA_45164	SLC44A3	206	146	104	60	44	35	161	183	67	64	111
HGLibA_33507	OR10H1	266	260	129	62	28	45	218	239	82	69	83
HGLibA_31419	NDRG3	15	99	14	11	8	12	50	79	16	9	10
HGLibA_30925	MYT1	129	122	85	26	9	16	105	190	20	19	26
HGLibA_44584	SLC22A31	209	154	86	40	55	11	208	298	73	62	69
HGLibA_25136	KLHL14	29	30	30	19	19	11	36	24	15	17	15
HGLibA_59851	hsa-mir-4286	199	141	28	48	24	41	190	257	66	71	414
HGLibA_54905	ZBTB48	61	72	18	20	20	13	47	86	12	16	16
HGLibA_25794	KRTAP5-3	67	40	25	20	14	12	47	75	24	21	67
HGLibA_01036	ADRA1A	61	75	38	23	15	15	65	95	24	14	36
HGLibA_16699	FAM71E1	37	152	30	43	17	23	99	90	32	34	11
HGLibA_25127	KLHL11	18	38	57	31	8	6	53	72	17	13	17
HGLibA_16101	FAM129C	102	117	71	61	22	18	51	109	62	55	33
HGLibA_42914	SCGB1D1	158	125	75	54	27	35	38	92	56	49	39
HGLibA_23735	ITGA5	96	128	29	39	37	40	80	150	29	41	23
HGLibA_56343	ZNF594	108	143	53	104	225	72	137	212	58	50	390
HGLibA_13808	DPAGT1	95	112	45	24	15	23	73	169	39	24	32
HGLibA_49762	TMC6	73	57	69	57	46	45	82	63	63	48	67
HGLibA_35909	PDLIM2	104	73	11	8	16	11	61	100	12	11	24
HGLibA_35559	PCDHGB4	101	152	47	33	30	15	141	163	53	40	32
HGLibA_29934	MRPL23	6	8	14	8	15	8	42	16	10	5	4
HGLibA_12649	DDX1	240	122	49	34	30	33	156	234	42	115	413
HGLibA_07269	CASC1	132	165	108	74	26	38	67	134	75	77	61
HGLibA_31733	NEUROD1	223	197	141	97	47	37	198	276	99	100	295
HGLibA_37540	POLM	59	26	10	12	11	7	113	47	6	3	16
HGLibA_12258	DAAM1	133	47	45	15	98	97	48	205	30	31	77
HGLibA_29912	MRPL17	45	42	35	57	59	33	111	42	46	33	31
HGLibA_46785	SPPL3	157	164	54	77	21	37	110	232	58	66	57
HGLibA_10768	COQ9	111	46	131	179	90	78	144	44	148	133	100
HGLibA_22822	IGFBP3	126	117	28	26	15	26	28	129	36	23	63
HGLibA_52782	UBXN2A	60	49	18	21	11	13	49	64	20	18	22
HGLibA_00023	AAAS	75	108	28	45	16	25	106	87	36	43	19
HGLibA_02367	APBA1	218	118	82	23	8	10	134	291	58	26	85
HGLibA_39287	PTCRA	26	39	41	18	10	7	60	20	14	17	5
HGLibA_33227	OBP2B	171	286	84	36	22	26	127	299	52	55	88
HGLibA_41744	ROCK1	156	206	105	62	36	27	197	249	53	47	60
HGLibA_14002	DSCAML1	117	46	36	21	19	16	91	148	32	14	26
HGLibA_16561	FAM26D	298	428	64	70	69	62	628	489	88	54	69
HGLibA_42425	RTP2	120	120	77	26	11	17	62	107	27	44	230
HGLibA_25890	L2HGDH	307	225	97	73	44	32	197	356	74	63	90
HGLibA_51922	TSPAN2	94	72	34	35	19	39	130	138	32	25	24
HGLibA_63057	hsa-mir-6726	79	134	62	28	12	16	91	87	31	15	39
HGLibA_31433	NDST4	37	17	12	8	5	4	33	13	14	7	21
HGLibA_52996	UNC13B	93	26	34	19	14	17	40	65	15	17	25
HGLibA_35801	PDE5A	226	122	105	65	50	66	144	208	53	60	65
HGLibA_64783	NonTargetingControlGuideForHuman_0400	163	68	56	72	145	170	131	129	83	48	83
HGLibA_57027	ZSCAN5A	65	86	33	19	14	26	95	166	27	25	23
HGLibA_64444	NonTargetingControlGuideForHuman_0061	141	142	103	86	38	48	65	203	81	61	69
HGLibA_09235	CETN2	101	117	64	58	10	11	80	87	44	52	27
HGLibA_14823	EIF4E2	119	111	71	55	18	13	53	142	39	46	63
HGLibA_63799	hsa-mir-711	334	395	136	66	71	91	217	358	81	66	117
HGLibA_25235	KLK10	94	151	70	47	27	18	45	136	59	48	58
HGLibA_18864	GDF2	8	7	6	16	14	16	17	23	11	8	11
HGLibA_05597	C17orf97	180	191	56	35	15	11	115	171	28	28	41
HGLibA_13445	DMTF1	92	92	54	50	5	11	33	116	39	32	38
HGLibA_23513	IQCF6	252	347	105	39	38	59	169	286	45	33	82
HGLibA_41419	RNASE8	102	78	39	49	50	24	109	158	34	26	155
HGLibA_47104	SS18L1	217	119	50	38	29	25	82	196	50	25	43
HGLibA_39330	PTGES3	39	79	25	25	13	7	53	68	21	22	6
HGLibA_27714	LYPD1	59	35	18	16	19	25	86	119	28	18	11
HGLibA_15986	FAM103A1	44	70	18	28	48	48	50	46	19	25	17
HGLibA_62247	hsa-mir-5682	53	56	35	23	24	22	98	133	37	34	82
HGLibA_31578	NEB	56	134	61	31	13	16	108	152	21	17	27
HGLibA_17013	FBXL5	13	30	21	8	10	13	25	13	8	12	7
HGLibA_29102	MFSD4	61	79	45	13	12	18	180	56	22	14	25
HGLibA_30885	MYOG	281	213	76	59	24	25	200	273	80	35	52
HGLibA_59739	hsa-mir-4258	62	144	60	81	34	33	451	180	91	66	44
HGLibA_59784	hsa-mir-4269	241	306	112	72	40	54	191	240	79	87	53
HGLibA_07857	CCDC71L	165	190	105	360	19822	10303	395	287	158	399	11616
HGLibA_37962	PPM1A	114	115	52	35	364	186	134	199	90	206	6179
HGLibA_60296	hsa-mir-4472-1	88	66	35	18	13	13	96	125	34	18	30
HGLibA_32647	NRARP	123	140	58	69	25	11	126	253	82	87	228
HGLibA_25082	KLF7	172	181	383	690	40	35	228	142	547	569	23
HGLibA_13846	DPH3P1	87	103	28	23	13	10	69	114	23	21	33
HGLibA_36053	PER1	275	251	104	51	39	31	226	332	57	53	97
HGLibA_38617	PRMT1	88	112	41	38	29	21	113	120	46	36	35
HGLibA_32239	NOC3L	32	58	17	10	13	4	28	63	11	9	31
HGLibA_45254	SLC5A1	81	82	37	43	14	8	23	94	24	25	20
HGLibA_31151	NARR	106	89	46	18	13	29	149	165	19	22	46
HGLibA_52509	UAP1L1	110	69	32	46	33	11	84	90	26	29	14
HGLibA_28707	MDP1	124	217	93	35	14	20	141	231	27	38	23
HGLibA_63491	hsa-mir-6828	164	173	40	38	27	7	138	119	32	26	67
HGLibA_28237	MAP7D2	72	53	105	148	67	76	61	71	131	119	45
HGLibA_25469	KRT28	58	31	23	11	4	7	27	50	9	8	16
HGLibA_24256	KCNJ12	153	140	118	90	67	106	154	212	81	91	73
HGLibA_01176	AGBL4	129	105	82	32	11	12	103	189	62	38	47
HGLibA_06394	C5orf48	131	130	66	139	203	59	127	148	38	47	43
HGLibA_60916	hsa-mir-4704	81	108	78	52	32	26	94	114	47	73	54
HGLibA_39018	PSD3	96	127	119	552	23145	37897	227	399	53	66	372
HGLibA_45959	SNRNP70	51	61	21	17	10	11	45	67	18	15	7
HGLibA_44129	SIGLEC11	59	142	45	60	19	29	91	110	43	40	48
HGLibA_16038	FAM115C	315	263	113	65	12	21	86	482	52	76	191
HGLibA_16965	FBP1	83	105	66	104	5	9	53	97	94	72	8
HGLibA_21745	HMMR	102	35	161	206	148	157	88	46	146	204	74
HGLibA_02375	APBA3	79	73	9	29	30	20	64	91	24	23	20
HGLibA_29572	MNS1	51	94	51	33	14	38	69	140	30	27	28
HGLibA_32646	NRARP	248	121	19	34	95	80	173	219	35	28	47
HGLibA_45328	SLC6A4	42	65	42	17	2	12	87	73	20	9	34
HGLibA_03909	AVPR2	178	150	243	311	1785	1918	198	155	149	155	71
HGLibA_04378	BDH2	97	188	45	60	24	18	133	207	49	55	82
HGLibA_43306	SELPLG	43	48	11	18	16	13	78	36	10	12	10
HGLibA_30319	MTAP	106	122	80	33	9	7	121	183	24	15	48
HGLibA_58288	hsa-mir-22	60	197	33	34	12	15	135	167	32	34	268
HGLibA_14665	EHD1	126	103	47	25	24	25	87	109	23	20	21
HGLibA_18984	GGA2	57	48	21	8	13	7	87	53	6	17	20
HGLibA_55368	ZMAT2	250	153	103	48	34	41	85	190	75	89	128
HGLibA_59694	hsa-mir-422a	4	19	12	17	13	10	79	23	13	15	6
HGLibA_24050	KAT2A	26	55	6	22	12	33	51	39	14	13	3
HGLibA_46696	SPINK5	98	92	26	24	42	38	64	65	21	11	11
HGLibA_09765	CKB	84	53	20	32	6	20	82	132	12	8	25
HGLibA_39314	PTGER1	142	105	49	86	32	39	102	104	56	57	33
HGLibA_45606	SMARCA2	249	119	39	84	108	134	125	232	104	93	456
HGLibA_31958	NIPAL2	117	119	84	61	311	495	117	194	60	33	48
HGLibA_53211	USP16	337	309	184	70	77	55	213	453	87	69	115
HGLibA_58785	hsa-mir-3178	42	64	25	13	25	6	56	47	15	13	14
HGLibA_22992	IL17B	39	30	28	18	18	15	77	37	17	15	7
HGLibA_46121	SOBP	48	41	10	11	7	14	75	68	21	8	11
HGLibA_61141	hsa-mir-4761	43	43	26	15	8	8	66	61	19	10	22
HGLibA_63259	hsa-mir-6771	332	305	166	71	55	30	268	481	105	81	198
HGLibA_07409	CBLN2	160	193	47	37	39	26	200	293	51	41	76
HGLibA_30745	MYL1	155	188	69	82	111	32	77	267	67	108	295
HGLibA_04261	BCAS4	323	156	69	60	26	45	134	222	106	71	121
HGLibA_16988	FBXL17	170	89	32	32	48	26	151	153	39	33	30
HGLibA_26013	LAP3	104	59	20	17	10	34	84	87	21	11	10
HGLibA_39286	PTCRA	100	99	30	24	33	20	63	97	19	25	31
HGLibA_54753	YWHAZ	12	54	26	27	7	6	89	45	10	24	5
HGLibA_18660	GAS8	129	254	61	72	29	43	107	247	79	60	130
HGLibA_23079	IL20RB	127	219	41	29	40	20	86	170	45	30	108
HGLibA_12714	DDX42	12	66	6	15	8	16	95	25	20	12	9
HGLibA_38726	PRPF38B	6	23	17	13	12	10	88	14	6	20	16
HGLibA_15148	ENO4	108	106	34	30	49	46	96	98	23	29	54
HGLibA_49779	TMCC3	77	85	32	31	8	15	67	106	30	9	26
HGLibA_09155	CEP68	49	49	5	5	9	8	56	17	11	10	5
HGLibA_10020	CLIC1	92	185	110	90	10	14	83	105	83	66	26
HGLibA_30069	MRPS23	81	47	28	28	16	19	91	61	14	14	42
HGLibA_00826	ADAMTS3	72	86	14	23	6	15	55	95	11	12	19
HGLibA_13656	DNASE1L1	231	134	53	39	25	35	50	133	53	42	73
HGLibA_49146	TFCP2	67	49	18	11	35	33	48	89	18	19	50
HGLibA_33209	OAT	48	27	16	17	10	14	31	36	23	16	43
HGLibA_13278	DIS3L2	14	59	20	15	6	9	33	45	11	14	10
HGLibA_27262	LRRC16A	67	33	12	14	9	7	27	59	14	13	15
HGLibA_20739	H1FOO	95	95	54	22	24	11	138	119	29	14	35
HGLibA_50700	TNC	149	299	97	95	455	503	148	280	54	52	2288
HGLibA_14284	DYRK4	204	166	170	212	64	130	133	116	178	128	71
HGLibA_46732	SPNS1	12	61	21	16	28	18	61	60	11	11	19
HGLibA_29962	MRPL36	20	70	12	16	13	14	34	78	19	19	15
HGLibA_12134	CYP2F1	60	52	33	20	4	11	90	78	17	17	32
HGLibA_49434	TIAF1	87	72	34	20	21	19	80	83	33	26	43
HGLibA_51707	TRNAU1AP	37	31	13	6	5	7	35	34	13	12	10
HGLibA_07559	CCDC117	60	57	27	30	13	7	58	50	23	23	48
HGLibA_35910	PDLIM2	128	110	118	37	18	14	120	177	46	26	18
HGLibA_60374	hsa-mir-4489	44	48	31	15	9	9	57	58	23	11	5
HGLibA_52856	UFSP1	57	62	28	13	6	11	73	52	21	12	20
HGLibA_56580	ZNF703	209	244	70	30	12	22	110	219	49	42	43
HGLibA_21784	HNF4G	275	456	685	850	33	36	248	455	655	684	421
HGLibA_38670	PROKR1	13	40	5	18	3	8	52	62	19	9	20
HGLibA_17593	FKBPL	36	32	15	17	13	12	45	40	15	10	9
HGLibA_36248	PGLYRP1	88	114	31	20	5	13	64	102	25	17	18
HGLibA_12606	DDHD2	6	18	10	10	13	6	43	14	9	11	18
HGLibA_09287	CFLAR	98	64	31	22	45	62	116	103	32	19	32
HGLibA_20919	HBE1	125	139	56	33	13	15	133	145	44	35	63
HGLibA_22895	IGSF5	66	87	52	49	29	32	79	136	26	35	24
HGLibA_22025	HPD	72	120	63	54	30	46	138	158	62	47	43
HGLibA_26677	LMBRD2	116	179	70	33	32	19	387	135	28	33	31
HGLibA_31466	NDUFA6	31	28	12	19	21	24	45	65	17	16	27
HGLibA_08634	CDH11	294	429	137	96	42	66	264	480	110	113	341
HGLibA_56294	ZNF576	356	199	571	862	540	552	245	219	601	660	309
HGLibA_43616	SERTM1	58	71	16	11	6	5	98	86	6	7	15
HGLibA_36306	PHACTR4	102	40	32	40	32	18	80	80	21	28	40
HGLibA_36354	PHF17	24	22	8	12	4	3	55	83	17	17	36
HGLibA_12298	DAGLB	49	25	15	8	77	79	30	40	8	5	42
HGLibA_36582	PIGR	265	368	75	72	51	51	265	350	62	50	74
HGLibA_01465	AKNAD1	56	66	29	16	15	16	50	33	16	18	21
HGLibA_07830	CCDC64B	11	11	10	12	5	11	57	20	8	7	4
HGLibA_42576	S100A9	140	85	75	42	37	32	81	79	57	30	148
HGLibA_45642	SMC1A	70	27	104	191	125	132	86	70	167	148	66
HGLibA_56213	ZNF550	19	18	28	82	6	7	46	48	48	49	12
HGLibA_56622	ZNF716	25	18	14	15	16	21	95	35	16	14	32
HGLibA_17782	FOLR1	15	51	11	22	5	9	75	36	12	14	9
HGLibA_00318	ABO	96	72	59	42	59	68	71	160	38	31	72
HGLibA_22544	IDH3A	82	7	78	71	51	75	47	20	87	54	42
HGLibA_62922	hsa-mir-6512	105	90	44	36	46	23	229	138	36	30	26
HGLibA_65345	NonTargetingControlGuideForHuman_0962	236	195	228	319	319	337	378	155	246	250	253
HGLibA_35386	PCDH1	56	45	35	13	30	42	74	50	17	21	23
HGLibA_24302	KCNK13	195	254	118	79	41	20	138	303	73	62	56
HGLibA_36091	PEX11G	148	120	170	183	103	92	121	119	146	139	76
HGLibA_32166	NME5	293	211	87	82	368	155	29	181	59	76	1402
HGLibA_44642	SLC25A12	147	120	46	44	29	44	68	234	37	45	46
HGLibA_22062	HPSE	169	106	60	95	26	28	65	189	82	64	50
HGLibA_57540	hsa-mir-1273d	25	41	20	30	12	12	76	70	23	18	17
HGLibA_02665	ARFGAP2	104	102	102	91	82	75	233	93	83	86	29
HGLibA_20925	HBG1	25	62	14	9	11	6	49	45	5	16	12
HGLibA_58036	hsa-mir-190a	162	129	104	132	138	124	129	169	86	114	123
HGLibA_12953	DENND4B	162	205	65	32	19	19	134	163	47	39	37
HGLibA_32744	NSD1	51	78	10	15	21	53	24	70	13	14	30
HGLibA_57717	hsa-mir-1302-7	170	63	77	57	41	22	86	95	58	47	40
HGLibA_50540	TMEM88B	163	215	158	110	43	40	170	171	86	86	236
HGLibA_16611	FAM47B	221	315	94	56	67	50	144	334	56	50	78
HGLibA_26898	LOC154872	56	138	98	115	18	12	150	167	105	75	12
HGLibA_28332	2024-03-11	68	88	42	39	18	16	25	129	36	35	88
HGLibA_31688	NEMF	27	57	11	12	5	5	53	41	17	3	9
HGLibA_57373	hsa-mir-1245a	121	32	12	15	47	61	32	24	13	5	48
HGLibA_11394	CSNK1G1	33	51	36	31	11	11	64	33	27	27	21
HGLibA_57012	ZSCAN29	51	93	13	23	8	9	68	138	25	26	21
HGLibA_34115	OR51I1	416	475	151	111	53	58	190	527	105	88	94
HGLibA_56919	ZNFX1	173	203	132	147	23	38	153	162	119	132	47
HGLibA_04130	BAIAP3	62	237	33	18	18	21	39	128	31	20	14
HGLibA_23223	ILKAP	65	46	21	23	12	16	69	77	28	14	10
HGLibA_36458	PHRF1	13	32	17	20	25	10	32	31	16	9	14
HGLibA_19965	GPR171	66	91	32	13	4	7	54	57	7	16	6
HGLibA_62131	hsa-mir-554	25	41	18	10	8	2	42	35	8	11	15
HGLibA_01235	AGPAT9	107	132	37	19	19	18	89	180	36	21	41
HGLibA_10943	CPM	121	120	75	62	27	24	98	198	66	70	197
HGLibA_00096	ABCA1	103	114	86	74	18	10	67	101	61	64	19
HGLibA_03884	AUTS2	274	312	100	66	280	258	130	288	41	76	191
HGLibA_33665	OR1F1	23	87	76	100	9	17	83	85	78	81	11
HGLibA_42952	SCLY	47	99	55	37	18	16	102	108	32	16	45
HGLibA_27366	LRRC45	374	304	32	22	30	45	51	256	18	17	56
HGLibA_29206	MICAL3	84	19	16	14	37	29	56	76	12	13	51
HGLibA_00183	ABCC6	76	62	16	44	25	13	177	83	30	25	17
HGLibA_60706	hsa-mir-4650-2	110	65	32	17	11	22	115	122	20	28	35
HGLibA_46193	SORD	23	16	7	16	11	6	27	24	5	12	18
HGLibA_27782	LYZ	49	86	19	20	11	6	63	82	13	16	13
HGLibA_12109	CYP2A7	241	193	36	42	47	35	199	305	45	25	68
HGLibA_40159	RALGAPA2	89	58	9	13	35	30	36	101	17	11	58
HGLibA_04524	BIRC6	37	80	14	13	11	9	60	57	13	13	16
HGLibA_03843	ATXN3	125	100	40	40	8	36	43	174	23	33	47
HGLibA_22284	HSPA4	149	108	31	39	141	159	377	130	52	51	114
HGLibA_03601	ATP1B4	23	76	36	31	6	13	33	75	28	23	23
HGLibA_04507	BIN1	166	140	95	65	37	36	213	170	38	37	51
HGLibA_24810	KIAA1731	38	47	26	41	10	13	78	38	20	25	5
HGLibA_32722	NRROS	253	135	272	359	195	174	203	191	286	239	137
HGLibA_40605	RBMXL2	246	271	133	62	40	32	263	399	78	51	88
HGLibA_38822	PRR23A	214	185	38	74	52	57	129	193	68	54	72
HGLibA_11886	CXCR3	26	25	4	13	12	3	41	21	6	2	5
HGLibA_51830	TSEN15	106	143	42	39	16	23	138	117	33	34	66
HGLibA_35268	PASK	163	120	32	29	14	19	101	164	23	26	26
HGLibA_23778	ITGB2	143	160	142	141	78	108	229	165	124	197	1206
HGLibA_12785	DEF6	199	137	92	125	81	59	97	182	114	98	57
HGLibA_37651	POM121L2	7	14	8	5	9	11	21	19	5	4	8
[truncated: 61,951 more rows]
