# Supplementary material for: SLO co-opts host cell glycosphingolipids to access cholesterol-rich lipid rafts for enhanced pore formation and cytotoxicity
Source: mBio. 2025 Jan 21;16(3):e03777-24. doi: 10.1128/mbio.03777-24 (PMC11898750; doi:10.1128/mbio.03777-24)
Supplement: Table S2 — CRISPR library B. [file mbio.03777-24-s0002.xlsx]

## Sheet: Sheet1
sgRNA	Gene	Ctrl_libB	L562D_R1	L562D_R2	L562D_R3	L562D_R4	L562D_R5	wt_R1	wt_R2	wt_R3	wt_R4	wt_R5
HGLibB_36885	PLAC1	55	62	52	19	5	6	57	58	33	3	4
HGLibB_19365	GMCL1	61	76	144	22	5	1	43	128	100	16	3
HGLibB_53052	UQCRC2	201	203	124	37	6	6	136	105	183	55	8
HGLibB_31395	NDUFA1	174	172	1002	423	320	421	231	310	293	212	326
HGLibB_17657	FLYWCH1	55	68	32	18	5	6	95	82	66	24	6
HGLibB_00347	ACACA	290	272	310	62	7	6	323	327	278	46	11
HGLibB_44959	SLC35F6	341	368	222	115	10	25	367	449	410	167	17
HGLibB_52595	UBE2T	83	35	106	273	81	34	82	90	51	30	26
HGLibB_37557	POLR2M	69	58	9	9	3	2	98	85	66	10	11
HGLibB_29187	MICU3	198	382	292	465	57	25	251	267	253	94	25
HGLibB_23738	ITGB1BP1	132	203	205	30	1	5	183	287	223	66	11
HGLibB_36343	PHF8	371	256	219	109	60	18	444	552	333	117	33
HGLibB_13177	DHX38	87	87	15	8	5	12	64	81	19	8	3
HGLibB_28641	MDH1	37	109	38	51	28	22	81	96	116	36	31
HGLibB_07394	CBLC	125	166	188	51	11	9	146	195	192	71	5
HGLibB_00055	AAMP	305	378	279	86	16	30	376	415	297	62	7
HGLibB_19782	GPIHBP1	102	81	113	22	3	11	243	113	129	84	23
HGLibB_55849	ZNF396	370	411	1998	2989	1215	521	297	537	784	2944	1690
HGLibB_14030	DTD1	56	64	35	14	9	1	77	68	12	8	11
HGLibB_03900	AVPR1A	54	89	547	185	13	11	136	115	124	57	5
HGLibB_24287	KCNK3	197	237	86	41	2	5	137	164	120	23	14
HGLibB_37195	PLSCR5	272	240	124	71	14	10	238	304	173	66	2
HGLibB_51170	TRABD2B	182	169	269	290	396	1041	112	154	41	36	12
HGLibB_05687	C19orf60	214	156	140	60	17	5	188	166	266	37	12
HGLibB_53880	WARS2	96	100	141	385	824	566	108	94	54	7	13
HGLibB_48730	TCF4	68	79	46	9	9	7	88	102	66	18	8
HGLibB_41750	RPA2	9	71	909	1955	769	91	25	99	343	504	57
HGLibB_36066	PEX3	228	150	142	75	13	12	230	291	184	4	9
HGLibB_50339	TMEM42	40	34	26	7	4	6	55	54	80	8	7
HGLibB_33704	OR2AG1	111	86	39	16	0	6	74	113	23	7	6
HGLibB_08675	CDH5	136	129	76	29	8	3	221	107	72	19	10
HGLibB_52189	TUBA3D	60	57	44	18	4	4	40	57	23	7	11
HGLibB_45729	SMN2	12	12	24	7	5	2	14	11	10	1	4
HGLibB_42719	SAT2	48	32	24	31	15	20	41	16	41	11	30
HGLibB_53675	VPS13D	220	236	1025	1752	516	49	238	207	129	50	30
HGLibB_38328	PRDM14	110	109	92	44	6	9	88	116	154	9	2
HGLibB_17475	FIBCD1	335	240	113	83	3	3	278	302	363	94	10
HGLibB_12674	DDX27	117	93	40	10	8	3	107	61	184	64	1
HGLibB_39446	PTPRD	225	261	238	82	20	12	321	451	361	111	40
HGLibB_44382	SLC16A2	87	87	25	13	1	1	69	67	83	8	5
HGLibB_49889	TMEM135	259	159	133	13	11	8	185	150	79	22	2
HGLibB_35351	PCDH12	491	306	97	77	9	12	470	540	502	132	10
HGLibB_42314	RTBDN	307	275	27	52	8	7	228	110	60	39	2
HGLibB_03604	ATP2A1	74	104	82	8	2	8	48	46	19	10	4
HGLibB_48372	TAS2R9	129	50	16	20	5	1	95	124	74	114	7
HGLibB_35551	PCGF3	105	120	294	111	6	12	107	40	58	6	4
HGLibB_37537	POLR2H	144	188	121	41	8	8	220	292	280	71	10
HGLibB_51143	TPST2	15	16	11	4	8	9	15	15	27	5	6
HGLibB_40909	RFWD3	22	91	18	11	5	5	43	10	8	1	9
HGLibB_54079	WDR62	122	131	67	25	6	4	153	170	89	32	4
HGLibB_34944	PAFAH1B1	175	100	37	14	2	6	196	171	90	18	7
HGLibB_32070	NLRP14	188	138	187	356	366	187	204	264	184	70	102
HGLibB_06518	C7orf10	53	36	10	3	1	2	53	63	8	6	2
HGLibB_44175	SIRT5	47	107	43	20	10	6	99	179	125	40	29
HGLibB_45875	SNN	111	94	26	29	3	3	154	187	151	44	4
HGLibB_27473	LSAMP	24	27	33	23	13	2	32	42	55	11	4
HGLibB_53131	USP11	127	185	176	62	3	12	138	218	205	28	14
HGLibB_57223	NonTargetingControlGuideForHuman_0195	293	199	239	56	18	28	179	234	143	54	24
HGLibB_29134	MGST1	52	40	30	15	2	3	46	50	92	3	2
HGLibB_24502	KDM6B	106	61	86	36	3	2	103	82	63	23	5
HGLibB_39027	PSMA3	6	7	6	6	2	4	7	10	12	6	3
HGLibB_27309	LRRC4	400	530	361	140	21	19	534	650	440	183	16
HGLibB_50087	TMEM191C	104	126	235	133	13	9	150	103	90	14	7
HGLibB_31496	NDUFC2	37	36	18	8	10	3	88	56	33	10	9
HGLibB_57884	NonTargetingControlGuideForHuman_0856	144	128	463	528	269	57	157	216	180	89	15
HGLibB_02970	ARL4D	119	186	149	21	4	6	202	214	158	17	3
HGLibB_47981	SYPL2	185	211	150	174	83	36	173	372	380	86	10
HGLibB_33179	OBFC1	94	36	18	46	33	10	74	119	54	17	17
HGLibB_17808	FOXD2	339	274	70	59	6	12	191	293	89	20	9
HGLibB_27407	LRRD1	158	133	104	129	26	11	130	142	94	29	4
HGLibB_11645	CTNNBL1	26	56	23	8	6	7	28	44	63	10	4
HGLibB_44772	SLC27A5	144	176	87	28	7	13	171	202	181	21	8
HGLibB_09978	CLEC4E	219	252	47	15	5	8	375	344	270	37	13
HGLibB_55578	ZNF234	108	86	208	45	8	7	198	142	102	53	6
HGLibB_43360	SEPHS2	338	181	111	20	5	6	207	162	120	56	5
HGLibB_03579	ATP1A1	26	15	9	9	6	8	72	98	39	19	2
HGLibB_53564	VEZT	349	205	674	1690	3922	1887	176	145	85	39	56
HGLibB_10414	CNTNAP3	144	127	116	27	11	5	175	176	160	105	10
HGLibB_14345	EBLN2	191	252	220	49	7	8	241	245	221	11	1
HGLibB_21573	HLA-C	113	232	148	52	7	2	256	182	110	32	8
HGLibB_16427	FAM20C	591	522	409	117	18	20	488	345	257	170	20
HGLibB_57937	NonTargetingControlGuideForHuman_0909	457	527	214	72	16	10	598	510	308	65	21
HGLibB_38280	PRAMEF8	87	33	11	6	2	3	62	59	35	8	7
HGLibB_39612	PXN	104	110	46	21	6	4	116	217	51	3	6
HGLibB_01907	ANGPTL1	99	123	192	45	11	7	140	145	98	12	6
HGLibB_23264	ING5	171	331	678	112	10	18	216	384	231	51	12
HGLibB_28692	MED1	104	71	122	52	13	7	149	103	45	165	182
HGLibB_08507	CDC16	26	53	10	3	2	4	48	68	29	5	1
HGLibB_43115	SDR9C7	117	157	179	42	4	10	94	116	91	79	6
HGLibB_31134	NAT2	254	184	231	83	12	12	240	279	137	19	0
HGLibB_53856	VWC2	131	153	54	23	4	9	154	232	127	20	6
HGLibB_03397	ASZ1	207	202	143	44	7	4	261	255	253	65	9
HGLibB_18921	GFM1	42	10	8	7	5	3	36	30	26	25	7
HGLibB_10137	CLTB	106	101	89	29	6	4	91	151	213	66	7
HGLibB_04189	BAZ2A	56	39	19	21	2	1	58	42	21	12	6
HGLibB_10421	CNTNAP4	72	101	44	62	6	4	47	130	100	33	3
HGLibB_29631	MORN3	501	519	241	51	11	13	555	820	436	279	15
HGLibB_03422	ATCAY	843	607	189	109	16	14	803	390	472	87	31
HGLibB_07467	CBY3	132	48	28	39	5	4	79	102	29	9	6
HGLibB_27947	MAGEH1	159	143	388	86	4	10	141	85	147	23	9
HGLibB_11544	CT62	163	138	394	119	16	3	117	47	74	15	0
HGLibB_16212	FAM166A	92	151	74	32	7	3	96	81	128	94	5
HGLibB_38814	PRRC2B	90	176	152	81	12	11	112	126	87	40	6
HGLibB_50783	TNK1	100	79	53	31	7	4	153	168	112	14	4
HGLibB_30604	MYBL2	89	64	40	27	4	5	88	111	61	16	8
HGLibB_02085	ANKRD36	163	147	204	47	14	13	169	116	80	15	11
HGLibB_10911	CPEB3	355	492	285	134	34	42	327	522	500	691	610
HGLibB_54998	ZDHHC1	626	427	816	1684	3311	2825	290	302	232	128	62
HGLibB_33348	ONECUT1	106	167	28	22	4	4	59	82	36	7	4
HGLibB_06526	C7orf29	142	129	24	26	3	4	161	202	153	87	2
HGLibB_02018	ANKRD18B	49	44	47	13	4	8	75	47	47	9	6
HGLibB_51157	TPX2	17	31	6	4	2	4	29	23	37	3	1
HGLibB_19626	GOLM1	52	39	4	7	1	1	17	14	20	5	0
HGLibB_27452	LRRTM3	146	336	270	108	7	8	176	116	117	33	5
HGLibB_17186	FCHSD1	190	359	608	208	14	8	247	414	345	266	10
HGLibB_38769	PRR22	62	73	61	24	4	5	100	74	93	17	8
HGLibB_24213	KCNJ1	29	56	36	1	3	4	44	72	9	9	3
HGLibB_01723	ALS2CR11	88	76	54	33	47	15	63	47	31	12	18
HGLibB_56358	ZNF627	146	172	91	48	3	8	195	251	229	71	13
HGLibB_47311	STARD6	39	45	18	10	4	3	40	65	62	35	7
HGLibB_19521	GNL2	120	191	45	10	6	6	170	96	92	5	4
HGLibB_17244	FDXR	55	52	19	21	2	5	66	50	31	13	4
HGLibB_00313	ABLIM3	174	149	110	51	7	7	156	287	147	21	7
HGLibB_03796	ATPAF1	22	37	13	8	8	6	27	36	65	169	173
HGLibB_42109	RPS6KA2	79	52	10	7	11	9	108	38	34	4	7
HGLibB_44948	SLC35F1	100	72	139	13	4	3	94	133	256	364	1
HGLibB_35441	PCDHB15	223	141	84	46	11	8	172	210	148	26	5
HGLibB_19523	GNL3	97	231	301	100	16	4	207	170	163	55	5
HGLibB_02104	ANKRD45	293	240	271	72	11	11	371	521	444	217	25
HGLibB_56481	ZNF69	153	104	60	37	4	2	136	147	120	20	13
HGLibB_28131	MAP3K13	185	147	45	8	2	4	187	106	201	45	3
HGLibB_13280	DKK2	47	15	16	6	7	4	61	62	13	11	0
HGLibB_53467	VASH2	392	454	296	113	8	10	464	649	567	201	56
HGLibB_42769	SCAF1	267	200	54	43	10	4	271	204	255	100	14
HGLibB_24078	KBTBD6	86	71	39	4	1	3	86	130	97	35	6
HGLibB_39525	PTX4	204	103	89	46	14	6	185	128	106	48	13
HGLibB_31368	NDP	221	196	163	44	8	7	263	178	133	18	9
HGLibB_32634	NRG2	88	112	30	30	3	2	125	92	48	67	6
HGLibB_38785	PRR25	135	121	230	65	6	2	60	55	39	9	7
HGLibB_19814	GPR107	99	174	273	44	4	5	149	140	269	49	4
HGLibB_01076	ADSSL1	251	246	75	21	9	11	234	249	101	103	6
HGLibB_19477	GNB5	135	159	99	53	11	5	91	139	55	12	2
HGLibB_12392	DBT	127	135	87	32	4	8	154	84	69	19	5
HGLibB_29062	MFSD4	498	731	4628	2385	129	57	607	768	1565	1025	58
HGLibB_34716	OTUD3	224	248	148	52	11	10	148	172	152	32	6
HGLibB_21983	HP1BP3	604	516	1976	5379	9932	4749	395	375	360	121	159
HGLibB_06204	C3orf14	27	17	10	10	7	4	28	25	18	6	3
HGLibB_45429	SLFN11	475	169	162	36	5	5	123	134	170	24	4
HGLibB_14858	ELAVL1	202	74	21	19	4	0	122	93	50	12	1
HGLibB_48650	TCEAL3	140	399	44	10	5	5	268	180	131	28	10
HGLibB_11584	CTCF	283	353	283	96	7	7	356	406	388	76	20
HGLibB_29273	MITD1	280	293	187	84	16	23	318	454	304	185	21
HGLibB_51677	TRPC5OS	137	113	64	48	10	2	120	114	136	5	3
HGLibB_06557	C7orf57	146	64	144	179	228	117	175	179	131	49	6
HGLibB_44421	SLC17A6	207	265	329	126	19	17	269	352	302	125	21
HGLibB_47747	SUPT16H	161	174	512	993	123	17	160	132	105	132	10
HGLibB_50367	TMEM50B	140	145	32	32	10	10	181	212	309	97	6
HGLibB_34602	OSBPL11	155	104	37	37	6	9	124	132	149	58	4
HGLibB_22526	IDI2	108	137	43	32	5	9	81	155	81	8	5
HGLibB_16749	FAM86B1	14	28	12	10	1	0	19	12	9	8	23
HGLibB_47406	STK17A	87	71	220	56	4	3	114	173	103	10	6
HGLibB_13605	DNAJC5	221	149	119	66	10	6	93	90	156	56	7
HGLibB_32282	NOS1AP	29	54	31	15	4	4	28	39	38	13	1
HGLibB_08648	CDH19	231	110	125	41	10	5	191	215	135	101	3
HGLibB_41298	RLIM	122	262	84	38	12	3	220	216	219	51	9
HGLibB_21223	HHAT	52	58	74	9	4	2	76	69	52	11	4
HGLibB_16259	FAM174A	97	82	13	6	1	5	225	130	43	8	3
HGLibB_44856	SLC30A4	41	38	28	19	4	2	37	50	29	7	3
HGLibB_25599	KRTAP12-3	520	737	608	170	24	20	473	554	436	143	81
HGLibB_36632	PIM2	208	191	101	32	7	7	188	239	82	7	13
HGLibB_18006	FRMD8	349	425	166	91	3	9	344	432	237	70	11
HGLibB_34438	OR7G2	190	174	169	64	15	9	152	196	79	37	32
HGLibB_51293	TREM2	213	164	128	40	9	11	275	248	198	27	6
HGLibB_09129	CEP41	140	112	114	27	3	5	157	150	188	9	11
HGLibB_17209	FCRL3	69	16	24	14	17	22	44	34	33	6	11
HGLibB_35049	PAN3	24	35	44	12	4	2	39	29	10	2	3
HGLibB_46969	SRPR	138	85	71	22	3	5	119	86	71	3	7
HGLibB_07805	CCDC6	105	120	73	35	14	3	88	99	57	14	4
HGLibB_02286	AP1G2	272	138	149	45	11	5	242	258	180	23	10
HGLibB_21393	HIST1H2BD	95	75	75	44	4	1	88	53	48	13	12
HGLibB_52303	TWF1	166	146	183	45	2	11	136	192	49	28	5
HGLibB_07147	CAPN12	185	179	129	69	10	6	189	250	152	72	7
HGLibB_06504	C6orf70	31	49	17	14	0	2	28	45	24	9	9
HGLibB_37023	PLEKHA4	55	31	40	9	5	2	56	45	81	32	4
HGLibB_15508	ERP44	89	155	461	344	245	96	62	111	126	15	29
HGLibB_30108	MS4A3	128	163	51	11	6	3	92	128	163	81	16
HGLibB_49295	THG1L	94	72	17	20	1	5	83	61	17	42	3
HGLibB_00930	ADCY9	173	137	167	60	6	7	115	161	87	34	10
HGLibB_25859	L3MBTL1	235	229	318	164	71	35	282	426	521	521	61
HGLibB_18562	GALR1	114	92	38	73	6	10	80	100	109	10	3
HGLibB_18489	GALK1	142	157	115	50	9	8	169	256	216	65	8
HGLibB_38099	PPP2R2B	138	116	91	11	4	3	178	186	226	80	3
HGLibB_17982	FRK	65	96	16	20	5	4	75	56	20	3	3
HGLibB_23457	IQCB1	254	287	567	104	13	11	313	241	346	180	18
HGLibB_38352	PRDM8	246	281	154	55	11	3	298	285	320	42	9
HGLibB_22387	HTT	88	62	79	14	4	2	67	105	63	25	5
HGLibB_40482	RBM33	174	115	106	38	7	5	169	223	103	84	3
HGLibB_28986	MEX3A	229	221	125	50	6	6	184	124	124	95	13
HGLibB_27730	LYSMD3	573	394	265	113	16	20	497	639	1006	591	35
HGLibB_45993	SNX17	32	82	21	10	3	5	80	69	25	3	4
HGLibB_50387	TMEM55B	245	207	83	48	9	8	194	214	120	19	12
HGLibB_21241	HHLA2	230	112	96	47	14	6	117	167	126	86	15
HGLibB_41882	RPL30	23	41	22	9	3	1	38	48	28	13	5
HGLibB_39489	PTPRT	3	10	9	6	0	3	8	9	10	3	2
HGLibB_20516	GTF2H1	26	31	16	12	4	4	74	41	19	8	2
HGLibB_27344	LRRC4C	80	95	59	19	2	3	86	68	34	6	4
HGLibB_12086	CYP27C1	349	380	273	63	11	11	405	589	339	136	4
HGLibB_29207	MIEN1	45	30	14	11	4	5	49	33	52	11	4
HGLibB_15883	FAAH2	169	173	163	25	9	9	207	81	95	52	11
HGLibB_32790	NTAN1	508	449	1053	2492	1273	224	412	747	1263	3680	4175
HGLibB_25383	KRT12	310	203	381	81	14	7	279	248	492	352	7
HGLibB_49942	TMEM151B	40	67	24	14	2	4	20	47	11	4	4
HGLibB_13667	DNM1L	45	71	24	12	1	4	39	103	86	34	6
HGLibB_38824	PRRG2	91	53	27	5	4	1	26	30	12	13	10
HGLibB_57955	NonTargetingControlGuideForHuman_0927	95	82	25	17	5	9	88	92	57	10	11
HGLibB_42559	SAA2	99	112	120	33	9	10	137	93	31	12	4
HGLibB_48902	TEF	32	171	207	49	4	6	102	123	130	41	8
HGLibB_48322	TAS2R20	110	161	65	14	5	0	131	102	114	70	2
HGLibB_44397	SLC16A7	95	79	29	10	1	3	134	94	57	11	2
HGLibB_09708	CIR1	227	185	102	19	13	6	224	226	197	97	4
HGLibB_16588	FAM47B	117	143	75	39	9	2	95	124	103	36	6
HGLibB_26736	LOC100130301	503	367	223	92	10	13	461	675	575	59	19
HGLibB_33547	OR13A1	95	137	161	24	0	3	134	91	94	2	5
HGLibB_54616	YIPF5	121	211	112	24	7	4	188	247	286	36	12
HGLibB_23658	ISX	525	536	345	134	34	20	654	1143	1104	646	75
HGLibB_43600	SETD5	222	193	85	57	21	8	294	337	295	197	17
HGLibB_16367	FAM198B	42	50	15	9	2	3	53	41	26	10	4
HGLibB_23908	JDP2	74	53	31	37	28	52	183	122	105	41	37
HGLibB_13677	DNMT1	195	250	131	26	13	12	225	264	164	607	720
HGLibB_47695	SULT1C4	146	193	69	33	5	8	173	165	120	13	3
HGLibB_54519	XRCC2	33	32	34	13	1	0	45	15	73	8	2
HGLibB_08591	CDC73	152	184	122	38	6	8	199	174	115	12	4
HGLibB_00658	ACTR3	46	63	41	37	5	4	53	57	37	5	8
HGLibB_45078	SLC3A1	66	109	264	54	8	6	93	112	54	41	0
HGLibB_50326	TMEM39B	188	176	94	56	5	8	170	176	159	24	12
HGLibB_30796	MYO1G	353	318	178	52	18	5	300	273	172	99	11
HGLibB_47427	STK32A	159	317	91	31	25	9	290	387	447	270	22
HGLibB_20267	GRIN1	155	231	222	48	8	2	184	188	101	82	7
HGLibB_41901	RPL36A	36	47	18	4	4	5	31	36	17	4	5
HGLibB_29635	MORN4	182	225	125	30	10	5	219	285	128	51	3
HGLibB_04675	BOK	36	19	27	21	18	18	18	11	19	15	18
HGLibB_02547	APOM	220	236	210	78	19	8	309	248	160	74	18
HGLibB_02328	AP3M1	207	282	275	60	4	5	196	203	136	55	12
HGLibB_37964	PPP1R10	17	50	1	1	1	5	23	69	29	10	2
HGLibB_19422	GNA15	322	248	80	41	11	11	150	182	219	156	22
HGLibB_16837	FANCM	53	42	10	5	3	4	41	64	216	242	59
HGLibB_17291	FEZ2	94	70	30	27	4	6	102	181	84	16	6
HGLibB_44143	SIPA1L2	179	238	326	99	11	6	219	232	224	103	9
HGLibB_53829	VWA1	349	444	184	41	6	18	216	253	227	30	11
HGLibB_24913	KIF4B	206	137	162	38	1	6	174	194	345	67	8
HGLibB_51955	TSSK6	301	285	145	42	14	8	275	475	223	81	8
HGLibB_04257	BCAS4	93	126	76	15	1	8	118	102	58	52	7
HGLibB_00490	ACOT8	109	83	38	20	5	6	84	52	34	18	7
HGLibB_19675	GP1BB	816	274	230	132	18	31	695	1466	1613	579	38
HGLibB_38342	PRDM5	93	96	74	21	4	4	129	138	51	38	1
HGLibB_44352	SLC15A1	190	146	231	55	9	10	214	454	184	49	1
HGLibB_09363	CHCHD4	44	21	20	9	10	5	31	21	30	6	4
HGLibB_49710	TMC8	112	207	18	6	2	2	53	185	44	18	3
HGLibB_56677	ZNF783	116	112	145	34	9	6	119	74	65	27	4
HGLibB_54750	ZBTB11	123	152	114	32	5	8	161	156	113	7	9
HGLibB_57334	NonTargetingControlGuideForHuman_0306	283	398	385	70	9	8	359	372	579	692	65
HGLibB_17246	FECH	811	579	617	521	56	27	914	1478	1371	767	154
HGLibB_06883	CACNA1E	435	498	256	52	8	7	460	432	458	58	10
HGLibB_41879	RPL3	93	74	29	20	5	2	66	47	35	10	4
HGLibB_00244	ABHD13	89	103	236	148	8	8	86	145	154	56	4
HGLibB_28134	MAP3K14	68	61	27	9	2	0	83	53	38	12	3
HGLibB_50297	TMEM27	92	186	92	23	6	5	193	179	158	30	12
HGLibB_56320	ZNF613	123	176	113	41	2	10	183	133	157	27	5
HGLibB_20293	GRIP1	72	64	21	6	2	3	73	48	17	20	2
HGLibB_39879	RAB40A	164	219	294	71	9	10	236	210	150	45	7
HGLibB_52466	UBA7	183	167	122	102	4	4	177	271	81	12	6
HGLibB_14102	DUS4L	52	87	222	35	6	4	141	150	76	6	6
HGLibB_41404	RNF103	143	138	1083	1192	115	10	160	156	192	43	21
HGLibB_46636	SPINK4	121	95	48	29	5	5	143	156	143	50	4
HGLibB_38887	PRSS37	16	42	82	6	2	0	50	30	48	10	5
HGLibB_17352	FGF14	272	295	149	54	15	11	329	308	223	44	16
HGLibB_54051	WDR52	441	399	135	62	13	11	446	568	448	130	12
HGLibB_40378	RBBP4	54	65	52	36	13	2	70	60	41	6	8
HGLibB_06464	C6orf201	58	36	43	21	7	6	53	62	104	159	87
HGLibB_19224	GLI2	322	372	301	73	10	12	282	438	311	65	8
HGLibB_23749	ITGB3	254	230	557	341	32	6	336	297	250	72	6
HGLibB_28601	MCOLN3	259	323	92	64	14	8	361	410	416	70	8
HGLibB_12460	DCC	158	162	74	19	2	4	212	90	94	24	5
HGLibB_50146	TMEM211	40	32	90	27	15	6	54	50	16	11	7
HGLibB_26354	LGALSL	47	12	6	8	16	13	19	36	12	9	9
HGLibB_13312	DLG3	142	121	48	21	2	4	140	267	246	14	6
HGLibB_16402	FAM205A	173	119	35	10	13	4	268	182	119	57	3
HGLibB_46412	SPATA31A1	63	59	52	27	10	10	65	95	60	32	3
HGLibB_11961	CXXC5	100	81	36	12	2	7	81	78	85	10	6
HGLibB_31112	NARS	1	11	8	5	1	2	2	3	4	3	3
HGLibB_13883	DPY19L1	170	162	101	41	5	3	182	165	146	33	9
HGLibB_56674	ZNF782	236	212	73	35	3	4	140	111	46	46	5
HGLibB_02765	ARHGAP36	215	171	111	146	146	121	204	129	95	54	64
HGLibB_15148	ENPP2	73	47	18	19	9	5	68	96	49	31	8
HGLibB_41067	RGSL1	193	102	72	15	7	7	230	277	361	53	9
HGLibB_31836	NGFRAP1	54	58	32	34	2	2	103	91	121	17	9
HGLibB_45789	SMURF1	67	120	91	34	1	3	142	100	114	26	3
HGLibB_19502	GNG5	3	8	7	7	7	4	17	14	13	15	15
HGLibB_42194	RRH	13	7	8	4	5	6	19	34	8	5	7
HGLibB_21676	HMGCLL1	437	596	2396	1015	44	35	521	729	471	69	36
HGLibB_27815	MADD	109	82	39	47	29	4	96	82	52	8	3
HGLibB_50775	TNIP2	93	66	41	33	2	15	41	89	63	10	9
HGLibB_25503	KRT76	71	138	37	21	5	5	121	70	39	8	3
HGLibB_01880	ANAPC4	16	14	26	23	7	9	37	26	22	5	7
HGLibB_51376	TRIM25	52	52	17	9	2	2	49	20	13	20	22
HGLibB_10262	CNGA4	246	176	175	60	11	11	297	319	430	120	14
HGLibB_31224	NCAPD3	78	96	19	6	5	3	94	36	88	3	6
HGLibB_10013	CLIC1	189	183	217	108	12	9	227	378	246	116	5
HGLibB_39311	PTGS2	75	72	67	17	6	3	133	101	58	12	7
HGLibB_06899	CACNA2D1	2571	1392	6752	19707	35211	41714	1005	1633	5456	46600	76298
HGLibB_23263	ING5	273	262	138	39	8	9	177	237	96	28	5
HGLibB_29077	MFSD8	77	33	17	11	7	1	95	48	43	11	11
HGLibB_39577	PVRL3	251	143	260	59	4	5	177	205	165	21	3
HGLibB_23803	ITPA	66	88	57	31	2	1	74	75	31	8	3
HGLibB_43486	SERPINB10	181	183	62	15	10	4	206	211	226	83	5
HGLibB_22772	IGF2BP2	350	377	372	92	8	15	440	331	308	78	8
HGLibB_18891	GEMIN5	44	19	7	12	9	2	32	36	11	9	2
HGLibB_25746	KRTAP5-1	132	128	83	36	1	8	84	147	89	31	8
HGLibB_14055	DTWD2	4	7	4	4	1	1	14	15	15	5	2
HGLibB_54933	ZC4H2	98	61	95	24	7	6	61	206	365	459	210
HGLibB_42415	RUSC1	711	944	1041	214	23	27	559	729	346	192	21
HGLibB_21771	HNRNPA3	117	108	105	26	5	5	200	163	76	12	8
HGLibB_13576	DNAJC2	178	177	184	68	6	3	281	220	309	128	14
HGLibB_33260	OGDHL	86	68	43	4	4	3	64	37	51	34	0
HGLibB_12883	DEFB132	154	188	69	45	7	6	185	174	139	19	1
HGLibB_30230	MSX1	82	61	79	82	60	61	108	129	56	9	17
HGLibB_15101	ENDOV	120	195	34	5	3	3	149	150	208	31	4
HGLibB_32400	NPHP1	87	83	68	110	299	215	66	40	68	196	364
HGLibB_27560	LTBP4	63	62	20	23	1	2	62	68	42	5	4
HGLibB_25662	KRTAP20-1	59	46	17	24	1	3	69	41	60	8	3
HGLibB_18668	GATC	62	37	9	3	2	4	102	34	5	3	2
HGLibB_46964	SRPK2	142	58	38	32	7	2	88	128	119	30	8
HGLibB_42591	SAGE1	135	119	194	443	156	21	145	110	81	11	2
HGLibB_31068	NAP1L1	168	170	88	25	8	7	186	202	121	21	7
HGLibB_54633	YME1L1	406	416	195	64	9	15	443	646	247	76	12
HGLibB_33648	OR1L4	171	148	44	49	4	2	187	298	240	22	7
HGLibB_07848	CCDC71	115	143	101	26	2	4	161	84	104	24	12
HGLibB_07675	CCDC169	46	71	212	34	5	2	116	133	103	25	4
HGLibB_44823	SLC2A4	135	95	160	52	7	6	111	48	37	25	5
HGLibB_10629	COLGALT1	68	139	87	29	3	5	117	105	51	8	4
HGLibB_35537	PCED1A	191	192	55	34	38	29	134	213	118	31	37
HGLibB_37304	PNLIP	129	66	51	30	5	2	108	99	63	9	4
HGLibB_56817	ZNF865	148	113	60	20	5	16	53	160	47	21	6
HGLibB_35679	PDCD2	51	29	27	11	3	3	63	36	17	5	8
HGLibB_02296	AP1S2	102	54	18	8	8	7	62	106	75	17	23
HGLibB_09701	CILP	216	232	97	35	4	7	328	321	222	48	4
HGLibB_06788	CA12	63	62	22	11	2	2	40	29	24	8	3
HGLibB_06044	C21orf62	56	138	35	23	13	5	89	52	60	24	8
HGLibB_51074	TPK1	106	84	35	14	4	1	85	36	39	7	3
HGLibB_23460	IQCC	17	24	17	8	2	3	21	24	11	4	2
HGLibB_33491	OR10P1	77	95	13	9	5	3	86	62	46	8	9
HGLibB_19303	GLS2	77	100	113	48	16	8	132	144	64	15	10
HGLibB_50858	TNS1	27	30	6	8	1	1	33	15	5	7	3
HGLibB_50866	TNS4	47	50	65	6	2	7	46	26	23	8	5
HGLibB_35779	PDE7B	43	85	36	31	10	4	84	96	35	5	7
HGLibB_13332	DLGAP5	255	281	280	140	13	13	238	309	221	192	48
HGLibB_35084	PAPL	550	695	12709	24293	401	158	263	513	1741	1201	175
HGLibB_25216	KLK2	316	251	167	68	17	13	320	293	332	114	4
HGLibB_28567	MCM3	26	10	16	4	7	1	19	3	9	8	1
HGLibB_17112	FBXW10	39	36	27	11	7	1	45	35	36	4	3
HGLibB_27963	MAGIX	381	714	3525	818	32	49	422	587	1029	684	25
HGLibB_31471	NDUFB2	128	137	125	32	10	4	244	344	203	72	3
HGLibB_21570	HLA-B	201	163	157	27	13	3	93	115	124	42	29
HGLibB_42865	SCGB1D2	209	123	108	56	20	7	121	81	67	5	2
HGLibB_05183	C11orf80	154	80	42	15	13	4	126	69	57	10	17
HGLibB_18808	GCSH	6	10	1	2	0	6	8	7	14	8	1
HGLibB_26387	LHCGR	142	167	83	43	5	1	134	181	177	38	1
HGLibB_57508	NonTargetingControlGuideForHuman_0480	890	906	2109	2459	224	112	793	964	864	833	67
HGLibB_37687	POTEG	86	76	49	18	6	4	75	108	112	29	3
HGLibB_31131	NAT16	108	160	162	44	3	5	139	194	106	48	9
HGLibB_06982	CALB1	285	242	99	49	7	14	367	432	369	77	7
HGLibB_10398	CNTN4	344	278	143	35	9	12	372	427	211	51	15
HGLibB_15471	ERLIN1	307	216	179	86	14	7	433	715	895	342	54
HGLibB_25140	KLHL29	12	28	6	7	8	5	21	11	50	10	2
HGLibB_51591	TRIT1	82	61	23	6	3	2	77	70	29	18	5
HGLibB_16545	FAM26F	228	178	148	74	8	7	190	185	223	49	1
HGLibB_08152	CCR5	96	132	91	17	9	9	180	164	135	76	7
HGLibB_23284	INMT	50	40	26	12	4	2	66	32	62	8	4
HGLibB_03358	ASPM	123	109	42	15	8	5	138	143	134	32	5
HGLibB_01902	ANGPT2	132	149	101	35	11	7	201	207	151	97	12
HGLibB_35556	PCGF6	67	62	59	15	3	4	95	65	38	47	2
HGLibB_09956	CLEC2B	133	106	73	21	8	1	134	100	80	8	4
HGLibB_47364	STEAP1	87	52	46	14	8	5	54	78	37	15	1
HGLibB_54955	ZCCHC17	134	108	127	31	3	2	130	69	65	11	3
HGLibB_34576	ORM2	102	119	72	27	2	4	174	153	76	15	6
HGLibB_24154	KCNE2	81	58	54	27	4	4	123	65	34	4	4
HGLibB_43364	SEPP1	133	348	241	70	11	8	182	183	103	31	2
HGLibB_40459	RBM22	40	68	22	17	2	2	66	31	41	16	3
HGLibB_03283	ASF1B	70	100	74	26	4	7	62	50	104	37	3
HGLibB_22479	ICK	249	217	206	44	7	8	277	289	165	55	7
HGLibB_46767	SPRR2G	282	298	700	1328	1813	2524	198	176	217	67	50
HGLibB_57975	NonTargetingControlGuideForHuman_0947	246	226	259	128	7	8	304	330	308	125	14
HGLibB_16049	FAM122C	59	146	105	26	5	2	75	118	72	59	3
HGLibB_17183	FCHO2	69	156	299	62	3	2	99	203	250	201	56
HGLibB_07346	CAT	197	145	83	42	7	6	159	189	92	25	7
HGLibB_55941	ZNF442	254	298	161	61	12	10	248	308	202	29	11
HGLibB_04975	BTNL3	91	115	36	14	4	12	103	149	77	26	13
HGLibB_52631	UBFD1	29	27	20	5	0	7	35	47	15	6	11
HGLibB_27995	MAMDC2	223	231	171	85	41	39	175	152	139	38	22
HGLibB_35826	PDIA2	136	153	74	48	7	1	103	71	118	17	4
HGLibB_36979	PLCXD2	171	125	79	43	5	4	205	177	244	30	6
HGLibB_09495	CHN1	82	55	20	35	2	2	42	46	67	7	4
HGLibB_17719	FNBP4	79	102	31	11	5	4	141	172	147	49	5
HGLibB_24219	KCNJ11	83	67	74	8	1	2	85	58	61	48	8
HGLibB_24050	KATNBL1	641	337	191	104	31	12	637	686	655	143	28
HGLibB_57914	NonTargetingControlGuideForHuman_0886	50	39	47	13	2	1	48	73	82	30	4
HGLibB_42646	SAMD9	73	146	56	33	2	2	202	120	48	15	5
HGLibB_19138	GJB3	62	7	9	3	2	1	7	5	3	3	7
HGLibB_06939	CACNG6	177	171	125	65	11	7	154	168	162	76	13
HGLibB_38298	PRB4	64	46	16	15	5	2	47	46	14	16	6
HGLibB_44735	SLC26A2	147	147	143	51	26	21	135	123	43	31	70
HGLibB_16175	FAM159A	135	177	155	14	5	4	131	155	66	43	11
HGLibB_14542	EFEMP2	141	141	17	32	6	1	109	109	16	12	1
HGLibB_48408	TBC1D10B	360	494	1069	1384	496	856	442	600	629	849	655
HGLibB_21973	HOXD4	32	17	27	11	10	4	23	36	16	5	5
HGLibB_53054	UQCRFS1	169	107	98	41	3	6	95	107	58	9	10
HGLibB_15326	EPN3	135	61	105	39	5	1	153	118	48	17	7
HGLibB_25094	KLHL12	27	55	64	14	3	3	37	30	13	8	4
HGLibB_09036	CENPBD1	183	171	76	28	7	8	211	173	184	22	4
HGLibB_50795	TNKS2	219	222	930	163	12	12	214	349	691	471	48
HGLibB_19050	GIMAP2	115	155	34	36	8	3	161	85	87	26	8
HGLibB_56501	ZNF7	211	215	100	67	28	3	154	227	117	14	6
HGLibB_55215	ZFYVE21	194	96	42	23	1	7	127	138	48	23	6
HGLibB_04146	BANP	187	176	24	19	8	3	73	224	45	30	4
HGLibB_39760	RAB13	49	38	42	8	9	2	54	88	32	4	8
HGLibB_24309	KCNMB1	181	126	156	74	7	5	218	120	242	40	4
HGLibB_21295	HINT1	86	115	115	30	5	4	131	170	94	74	6
HGLibB_05243	C12orf44	127	89	118	79	2	8	61	99	71	31	8
HGLibB_52632	UBFD1	149	182	226	182	138	181	164	156	173	29	8
HGLibB_08072	CCND3	106	147	115	33	4	9	88	67	80	10	4
HGLibB_04850	BRSK2	244	244	265	74	12	4	217	234	170	40	6
HGLibB_46671	SPIRE2	180	135	46	29	1	4	156	178	87	26	6
HGLibB_41357	RNASE4	285	218	192	56	11	7	266	252	216	32	12
HGLibB_42126	RPS6KB2	294	433	213	63	13	8	315	392	291	112	18
HGLibB_46716	SPP2	190	209	140	34	8	2	194	122	82	20	11
HGLibB_09529	CHRDL1	114	97	20	18	6	8	108	250	223	51	6
HGLibB_09522	CHRAC1	97	126	42	23	10	3	70	58	71	10	4
HGLibB_21544	HIVEP3	58	102	426	230	12	7	45	69	156	105	11
HGLibB_32457	NPPB	293	488	182	102	8	9	308	337	151	70	13
HGLibB_14255	DYRK2	349	354	282	75	9	10	255	297	231	35	12
HGLibB_53327	USP50	120	125	67	21	6	1	98	189	42	21	1
HGLibB_05479	C16orf78	251	348	146	76	15	11	226	269	301	169	116
HGLibB_18351	GABRB2	25	40	37	23	4	7	44	28	31	15	13
HGLibB_36682	PIR	113	101	236	107	27	5	163	154	136	6	14
HGLibB_22971	IL17F	38	44	4	3	2	2	8	23	21	5	1
HGLibB_57167	NonTargetingControlGuideForHuman_0139	173	159	413	95	11	6	220	334	280	228	63
HGLibB_39734	RAB10	338	836	9300	4479	198	112	441	1179	2030	971	125
HGLibB_36231	PGPEP1	68	53	33	7	2	2	68	54	56	13	0
HGLibB_03938	AZIN1	11	27	3	5	3	2	11	15	7	7	1
HGLibB_38995	PSG3	41	8	4	4	4	4	35	21	20	6	8
HGLibB_54801	ZBTB37	386	431	1937	3264	415	109	390	506	382	351	155
HGLibB_02644	ARF1	179	258	190	41	5	8	185	296	237	202	8
HGLibB_15910	FADD	155	201	134	26	4	5	85	73	13	6	1
HGLibB_21761	HNRNPA0	350	139	24	17	9	5	230	120	83	29	5
HGLibB_27170	LRP1B	85	89	83	36	3	2	113	72	73	11	8
HGLibB_12558	DCUN1D3	119	122	58	20	11	5	134	157	70	16	6
HGLibB_28039	MAN2B2	132	106	110	29	5	2	110	86	61	14	5
HGLibB_12552	DCUN1D1	51	57	20	8	6	2	55	48	65	35	9
HGLibB_43964	SHD	140	92	107	45	18	17	163	196	58	16	3
HGLibB_24063	KBTBD12	93	139	102	19	3	3	130	143	123	27	5
HGLibB_57479	NonTargetingControlGuideForHuman_0451	36	32	31	19	2	5	24	29	35	9	1
HGLibB_22289	HSPB8	169	148	103	39	5	5	168	191	193	60	0
HGLibB_33036	NUPL1	84	76	25	17	7	0	130	107	62	9	1
HGLibB_39208	PTBP3	174	190	368	172	50	33	190	239	278	112	32
HGLibB_54848	ZBTB7A	158	225	73	26	4	3	135	145	168	22	2
HGLibB_49738	TMED1	190	187	82	21	6	5	203	210	229	95	5
HGLibB_52786	UFM1	32	70	120	27	31	24	38	24	13	14	22
HGLibB_55270	ZIK1	100	33	21	14	2	0	41	23	33	4	3
HGLibB_28670	ME2	128	125	62	13	1	1	106	111	41	12	0
HGLibB_14324	EBAG9	70	46	49	35	27	25	47	86	32	31	56
HGLibB_25478	KRT6A	148	196	99	14	7	4	178	252	158	41	5
HGLibB_12391	DBT	81	38	34	9	7	2	61	66	142	11	1
HGLibB_39547	PUS10	101	39	41	22	9	3	107	97	33	8	7
HGLibB_33723	OR2B2	162	101	82	28	6	7	173	250	171	236	39
HGLibB_47315	STARD7	17	34	16	7	5	10	26	17	21	7	3
HGLibB_04956	BTN1A1	241	227	112	43	11	4	247	321	278	60	9
HGLibB_03360	ASPRV1	194	227	931	1541	572	113	264	288	395	446	20
HGLibB_13749	DOK2	65	63	68	5	2	4	90	83	43	23	6
HGLibB_10470	COG5	36	48	37	22	8	4	85	84	68	22	1
HGLibB_21900	HOXB13	35	36	53	16	3	4	38	26	35	12	7
HGLibB_17788	FOXA2	117	82	83	17	6	5	68	209	101	50	1
HGLibB_53712	VPS37B	97	75	91	91	19	6	76	100	78	19	13
HGLibB_01772	AMER2	359	393	283	183	17	13	444	385	249	51	14
HGLibB_19087	GINS4	97	46	45	16	4	3	113	172	118	15	3
HGLibB_10017	CLIC3	189	353	209	28	8	14	216	203	169	55	9
HGLibB_46557	SPEF2	130	73	41	26	9	7	90	102	92	62	14
HGLibB_47353	STBD1	133	165	76	34	6	4	161	124	133	12	7
HGLibB_32615	NRBP2	201	108	104	24	3	11	113	59	157	55	5
HGLibB_13537	DNAJB8	234	326	477	226	11	12	369	562	993	679	28
HGLibB_06503	C6orf7	160	144	19	30	7	4	134	100	60	27	4
HGLibB_14384	ECI1	55	82	54	15	5	3	72	105	84	47	8
HGLibB_46622	SPIN4	339	271	195	76	8	2	305	303	104	33	14
HGLibB_29387	MLNR	128	131	125	30	4	8	125	280	203	47	6
HGLibB_25584	KRTAP10-8	242	241	62	32	3	3	206	103	88	14	5
HGLibB_38147	PPP3R2	37	60	2	14	1	1	40	53	11	11	8
HGLibB_43586	SETD1B	211	114	57	34	6	8	138	197	50	16	5
HGLibB_10539	COL25A1	89	103	35	11	3	2	100	117	91	8	11
HGLibB_31016	NAE1	117	268	132	14	17	14	111	108	77	54	73
HGLibB_36403	PHOX2A	155	197	210	60	8	6	214	140	75	53	8
HGLibB_07526	CCDC109B	187	195	229	81	9	7	175	213	112	12	2
HGLibB_28876	MESP1	177	186	110	66	4	6	187	256	147	11	8
HGLibB_41314	RMDN2	330	380	1627	3382	1140	405	413	806	1530	3161	1390
HGLibB_44988	SLC36A4	129	172	72	14	1	2	127	112	82	14	1
HGLibB_55108	ZFHX3	149	134	263	330	60	8	99	66	78	23	9
HGLibB_12582	DDB2	441	481	330	109	9	11	392	521	451	151	71
HGLibB_21129	HERC2	107	75	264	62	12	9	80	146	149	27	8
HGLibB_27835	MAFB	164	67	172	52	10	3	73	145	94	15	4
HGLibB_27785	MAB21L3	81	60	12	11	1	4	77	210	98	22	5
HGLibB_24788	KIAA1841	63	37	36	10	9	5	71	68	169	123	5
HGLibB_40646	RCL1	102	101	64	25	10	10	84	204	80	6	4
HGLibB_57057	NonTargetingControlGuideForHuman_0029	194	239	291	66	11	13	304	333	800	310	13
HGLibB_45679	SMIM15	126	105	31	11	8	3	122	167	128	6	2
HGLibB_43673	SFN	188	80	84	24	4	7	65	107	29	11	5
HGLibB_54825	ZBTB44	87	65	72	30	2	4	78	40	29	6	3
HGLibB_32848	NUAK1	140	89	59	24	4	2	111	156	147	27	3
HGLibB_32094	NLRP9	278	237	109	56	5	9	308	357	241	53	7
HGLibB_36743	PKD1	198	255	166	111	9	14	265	259	185	43	5
HGLibB_29735	MPRIP	76	9	16	1	4	2	9	6	13	4	1
HGLibB_12711	DDX49	6	6	12	7	1	6	11	23	6	2	2
HGLibB_11083	CREB3L2	118	101	65	35	4	3	111	78	63	15	4
HGLibB_43932	SH3YL1	85	62	57	40	10	9	64	83	24	9	7
HGLibB_44237	SKOR1	176	258	160	62	7	3	141	248	210	49	15
HGLibB_06211	C3orf18	191	264	176	40	10	6	227	151	105	35	9
HGLibB_34703	OTP	112	79	104	37	1	3	56	47	25	5	4
HGLibB_54493	XPNPEP3	56	43	13	10	8	5	62	86	32	14	3
HGLibB_31850	NHLH2	37	78	4	4	2	3	83	74	18	8	1
HGLibB_30848	MYOM1	167	234	100	75	19	7	198	233	156	16	11
HGLibB_12565	DCX	131	153	122	34	26	24	101	133	258	584	285
HGLibB_24778	KIAA1731	48	63	16	13	4	6	85	99	20	9	5
HGLibB_56813	ZNF862	115	146	72	18	2	4	180	94	62	11	1
HGLibB_03772	ATP8A1	199	226	150	48	8	6	175	171	169	26	5
HGLibB_42363	RTN4RL1	203	162	38	30	6	4	86	199	179	52	5
HGLibB_26899	LOC402160	250	344	1769	2058	704	162	182	277	546	707	821
HGLibB_55455	ZNF17	172	202	51	29	8	9	242	222	211	54	9
HGLibB_40313	RASL11A	292	377	187	34	9	7	253	202	147	27	6
HGLibB_27486	LSM12	159	250	69	35	4	8	271	214	151	39	6
HGLibB_10112	CLRN1	332	344	187	135	34	75	266	201	154	63	8
HGLibB_42644	SAMD9	87	61	69	10	1	1	71	33	25	7	0
HGLibB_12656	DDX20	33	20	17	4	2	0	33	28	35	15	3
HGLibB_29294	MKL2	120	99	61	18	11	0	106	67	100	18	4
HGLibB_44593	SLC25A13	202	203	142	52	7	9	251	321	57	48	6
HGLibB_01215	AGPAT1	107	111	176	77	3	10	132	134	85	19	7
HGLibB_55306	ZMAT3	125	50	44	21	3	3	113	125	99	31	4
HGLibB_39329	PTK2	124	55	37	35	5	5	94	123	45	7	6
HGLibB_21069	HECTD2	37	29	8	5	7	4	45	31	31	8	3
HGLibB_22107	HS3ST5	55	71	78	23	3	1	90	87	108	53	5
HGLibB_08367	CD3EAP	60	77	158	19	8	9	83	57	77	83	3
HGLibB_07615	CCDC144A	23	33	25	7	3	5	48	43	22	5	7
HGLibB_46585	SPHK1	150	205	10	13	10	4	216	62	94	34	7
HGLibB_02966	ARL4C	242	169	90	35	2	3	129	198	110	40	13
HGLibB_47694	SULT1C4	187	177	150	19	12	4	177	133	106	28	8
HGLibB_19722	GPATCH8	85	79	49	12	8	5	44	27	18	13	22
HGLibB_15736	EXOC6B	71	91	36	30	13	17	103	158	30	11	8
HGLibB_12853	DEFB121	140	97	59	26	5	7	226	201	134	53	7
HGLibB_11430	CSRP3	130	119	91	45	5	4	103	211	213	39	8
HGLibB_19297	GLRX5	65	61	44	17	8	2	54	77	70	14	7
HGLibB_57625	NonTargetingControlGuideForHuman_0597	158	131	85	40	3	12	191	173	66	15	8
HGLibB_45618	SMCP	245	95	47	20	14	5	85	152	144	29	11
HGLibB_53974	WDR18	20	45	9	2	5	4	18	8	3	6	4
HGLibB_52811	UGT1A1	237	221	66	57	9	6	197	176	229	38	7
HGLibB_28278	MAPRE3	107	125	137	78	10	9	79	113	64	33	18
HGLibB_57585	NonTargetingControlGuideForHuman_0557	306	147	217	100	7	8	250	351	282	93	5
HGLibB_19599	GOLGA6L4	72	87	74	39	17	14	85	170	141	34	10
HGLibB_14807	EIF4EBP1	95	98	67	15	3	3	144	204	140	38	8
HGLibB_38285	PRAP1	38	78	21	1	7	5	95	112	61	16	3
HGLibB_57011	ZXDC	264	311	258	113	10	12	246	323	204	62	10
HGLibB_26324	LGALS2	360	426	329	67	12	11	482	417	541	112	15
HGLibB_41497	RNF152	7	28	6	4	1	1	19	27	8	4	6
HGLibB_41003	RGS11	180	175	206	58	13	4	125	193	125	22	9
HGLibB_14153	DUSP28	261	376	137	110	6	8	322	294	160	8	5
HGLibB_05860	C1orf51	46	92	110	23	3	3	74	165	165	248	25
HGLibB_24526	KHDC1L	124	131	134	40	3	2	111	93	133	9	4
HGLibB_54542	XRRA1	122	102	52	17	5	5	131	74	97	22	2
HGLibB_45334	SLC8A1	201	243	136	41	10	11	238	368	251	27	8
HGLibB_09050	CENPI	122	95	16	20	4	2	98	108	71	32	39
HGLibB_49803	TMEM107	113	130	76	17	4	4	108	92	77	8	3
HGLibB_14086	DUPD1	404	441	147	91	23	16	292	305	322	136	10
HGLibB_43729	SFXN1	148	140	190	58	6	11	184	232	173	8	3
HGLibB_40979	RGPD3	51	49	75	18	7	6	160	136	289	16	4
HGLibB_29982	MRPL55	75	55	62	33	10	4	104	85	52	21	4
HGLibB_11890	CXorf21	113	130	46	19	4	4	190	209	184	104	7
HGLibB_55852	ZNF397	367	457	429	120	10	16	426	502	188	45	10
HGLibB_19387	GML	282	270	198	82	8	8	273	453	383	88	8
HGLibB_10131	CLSTN3	1150	299	269	221	26	37	1086	1198	1274	565	253
HGLibB_06944	CACNG8	142	136	86	56	9	8	131	223	109	16	8
HGLibB_56491	ZNF695	296	331	314	79	9	13	376	620	680	255	11
HGLibB_53135	USP12	190	174	115	42	7	5	254	207	126	98	7
HGLibB_57950	NonTargetingControlGuideForHuman_0922	577	471	442	492	574	356	691	1058	1480	2955	4992
HGLibB_24184	KCNH4	58	21	21	23	2	2	53	48	35	6	9
HGLibB_06722	C9orf40	43	62	8	11	6	0	41	78	18	8	6
HGLibB_02854	ARHGEF37	127	130	88	36	4	7	71	141	84	50	20
HGLibB_26884	LOC388813	32	23	6	7	12	4	50	33	17	32	5
HGLibB_16273	FAM177A1	251	310	183	44	11	6	364	209	165	61	8
HGLibB_38303	PRCC	232	297	201	68	7	7	292	200	92	32	6
HGLibB_39842	RAB36	290	299	154	78	8	11	223	223	159	24	9
HGLibB_04378	BDKRB1	358	420	244	46	6	13	270	490	265	157	7
HGLibB_41473	RNF144A	93	147	401	385	9	7	145	99	93	31	12
HGLibB_56574	ZNF729	196	304	121	54	12	7	182	190	126	21	4
HGLibB_36795	PKN3	41	52	21	9	1	5	43	39	36	18	2
HGLibB_11476	CSTF2T	204	81	43	18	4	2	152	163	67	17	11
HGLibB_03242	ASB6	88	82	58	16	3	5	74	120	55	14	1
HGLibB_39045	PSMB1	177	310	137	23	5	12	278	404	537	373	13
HGLibB_48871	TEAD2	75	100	41	18	4	4	76	156	146	81	7
HGLibB_50121	TMEM201	251	334	97	34	8	5	270	267	118	11	7
HGLibB_06160	C2orf68	90	105	72	20	2	3	65	51	19	6	7
HGLibB_29351	MLL	255	191	68	38	9	8	338	290	192	43	16
HGLibB_44521	SLC22A23	94	69	37	24	3	3	124	102	44	14	3
HGLibB_18604	GAREML	90	89	46	22	6	6	76	73	32	15	4
HGLibB_37801	PPARGC1B	131	92	95	36	5	8	144	151	66	10	3
HGLibB_37358	PNPLA2	1168	496	280	170	22	49	1249	2490	2158	2514	1173
HGLibB_42067	RPS26	24	17	21	8	4	3	13	39	52	19	5
HGLibB_48845	TDRD3	238	264	144	47	13	4	275	366	156	122	9
HGLibB_44206	SIX6	179	178	118	11	9	2	104	153	70	77	5
HGLibB_04211	BBS12	225	267	344	64	5	7	279	307	122	44	16
HGLibB_35692	PDCD6	84	82	37	29	3	3	93	87	46	24	6
HGLibB_42694	SARNP	91	153	756	511	19	14	76	224	421	201	20
HGLibB_45028	SLC38A8	365	243	144	48	6	6	386	296	174	42	5
HGLibB_45784	SMU1	9	121	293	98	5	10	101	118	201	171	110
HGLibB_53681	VPS18	49	110	183	89	7	10	37	59	80	10	7
HGLibB_04349	BCL9L	107	98	96	32	2	4	125	104	44	11	3
HGLibB_15285	EPHA8	212	186	127	57	6	9	138	205	100	54	4
HGLibB_56815	ZNF862	59	44	45	11	3	1	82	117	48	11	1
HGLibB_28480	MBOAT2	267	334	405	87	10	11	374	561	446	152	12
HGLibB_14537	EFCC1	62	65	12	18	0	4	42	52	59	6	4
HGLibB_00469	ACOT11	9	12	8	2	1	2	13	7	3	3	2
HGLibB_18505	GALNT10	144	108	59	18	3	2	64	70	67	8	16
HGLibB_43086	SDHAF2	46	46	64	14	2	5	58	51	43	6	3
HGLibB_12625	DDRGK1	153	176	87	59	13	6	119	97	68	13	3
HGLibB_01703	ALPK3	326	278	157	95	7	11	320	353	358	123	18
HGLibB_48303	TAS2R1	243	397	233	55	9	18	369	399	323	108	9
HGLibB_02530	APOL3	207	207	257	94	12	16	395	382	430	36	7
HGLibB_36747	PKD1L3	140	206	76	19	3	3	122	129	151	38	3
HGLibB_26706	LNX1	44	103	12	15	3	2	39	41	28	16	4
HGLibB_37357	PNPLA1	263	190	86	35	3	15	225	320	335	104	6
HGLibB_09918	CLEC12A	204	148	82	51	6	2	224	180	125	34	14
HGLibB_05992	C20orf173	135	96	79	41	7	3	135	72	62	4	9
HGLibB_05627	C19orf12	348	482	2001	331	10	26	219	377	606	157	17
HGLibB_16874	FASTK	582	519	471	147	24	14	545	460	395	131	14
HGLibB_21376	HIST1H2AL	80	100	63	13	4	4	94	92	20	5	1
HGLibB_37727	POU4F1	369	567	4529	9132	3386	4181	243	306	511	760	600
HGLibB_25826	KSR1	432	414	282	99	22	20	444	554	357	225	68
HGLibB_20981	HDAC3	25	23	13	7	3	3	44	27	21	8	3
HGLibB_10336	CNOT6L	147	93	113	37	4	4	88	98	78	13	5
HGLibB_19296	GLRX5	180	82	41	37	5	9	158	188	124	7	7
HGLibB_47945	SYNJ1	184	95	79	36	9	13	152	176	122	33	8
HGLibB_15119	ENO1	31	29	8	9	2	4	37	38	21	5	3
HGLibB_40578	RBP1	168	189	170	48	6	7	208	204	122	47	10
HGLibB_22513	IDH3A	35	41	15	1	0	3	32	34	10	3	3
HGLibB_13198	DIAPH1	184	281	119	116	44	36	142	143	64	17	11
HGLibB_03003	ARMC1	97	60	44	15	11	6	124	435	1042	2592	1353
HGLibB_18088	FTCD	86	88	67	12	4	5	114	145	52	22	6
HGLibB_24596	KIAA0368	67	37	28	15	6	1	54	26	60	58	4
HGLibB_56799	ZNF846	102	81	9	12	15	23	150	209	98	25	14
HGLibB_42128	RPS6KC1	106	144	64	25	2	1	107	112	49	7	4
HGLibB_44998	SLC37A4	76	47	12	3	2	4	48	52	87	70	4
HGLibB_49277	THEGL	83	65	57	39	2	1	137	131	113	20	3
HGLibB_40933	RFX8	193	179	89	53	7	12	185	207	152	55	3
HGLibB_30155	MSH4	227	223	197	49	9	9	251	416	423	149	20
HGLibB_13818	DPH2	173	217	89	29	2	5	157	233	51	40	4
HGLibB_20435	GSTA5	96	63	45	24	15	0	60	59	39	28	9
HGLibB_13104	DHRS11	65	102	33	8	4	1	82	57	57	1	4
HGLibB_27366	LRRC61	99	89	63	24	11	9	115	229	106	16	5
HGLibB_36754	PKD2L1	156	145	146	124	31	44	184	310	261	153	31
HGLibB_11206	CRTAC1	42	43	34	27	5	1	40	31	28	4	1
HGLibB_19410	GNA11	363	346	413	125	10	17	389	358	150	70	13
HGLibB_31605	NEK2	236	164	107	33	3	8	258	375	352	274	223
HGLibB_36180	PGC	124	154	100	94	52	75	130	146	50	42	50
HGLibB_57372	NonTargetingControlGuideForHuman_0344	50	42	86	30	5	2	52	67	11	11	2
HGLibB_25558	KRTAP10-10	43	60	41	15	2	6	46	17	31	17	1
HGLibB_01464	AKNAD1	123	76	15	5	2	4	113	117	97	121	2
HGLibB_22236	HSPA13	60	18	37	18	7	0	71	97	95	117	5
HGLibB_00507	ACOXL	35	54	139	121	18	11	50	42	62	19	6
HGLibB_31885	NIF3L1	703	635	235	156	21	21	921	830	790	243	16
HGLibB_13710	DOCK1	16	19	2	2	4	2	35	9	3	8	6
HGLibB_39456	PTPRG	305	227	187	51	7	8	291	195	123	68	63
HGLibB_19487	GNG12	117	53	99	41	44	35	125	219	219	44	29
HGLibB_51350	TRIM15	107	63	24	12	6	2	197	108	39	6	5
HGLibB_34772	OXER1	152	163	208	75	2	13	146	136	207	16	4
HGLibB_51203	TRAF7	27	18	23	15	0	2	27	38	19	6	5
HGLibB_27847	MAG	71	68	8	7	2	3	54	21	32	11	9
HGLibB_30177	MSL3	101	99	134	59	16	9	79	112	135	92	15
HGLibB_09508	CHP1	60	47	61	11	3	6	43	30	18	11	6
HGLibB_17729	FNDC4	167	192	114	29	1	6	195	185	114	14	4
HGLibB_14005	DSG3	110	127	154	42	10	6	151	98	69	27	18
HGLibB_14515	EFCAB3	54	65	251	239	161	17	83	71	148	20	3
HGLibB_36503	PIGC	146	24	23	22	30	16	127	59	32	31	105
HGLibB_14140	DUSP22	19	23	158	62	5	4	16	12	49	5	1
HGLibB_05912	C1QB	355	549	261	63	13	13	452	539	269	38	10
HGLibB_37340	PNMT	261	311	198	117	5	7	312	308	296	72	18
HGLibB_04321	BCL2L2	161	74	32	14	6	0	67	66	61	4	4
HGLibB_44309	SLC12A3	101	110	88	19	3	6	96	115	167	22	4
HGLibB_18323	GABPA	98	95	132	45	9	5	105	124	106	26	2
HGLibB_03605	ATP2A2	116	103	196	41	32	33	135	107	167	58	85
HGLibB_47453	STK4	95	82	95	13	4	4	62	36	35	8	9
HGLibB_53492	VAX1	119	126	73	23	3	8	134	133	63	7	5
HGLibB_46362	SPARC	646	654	462	184	14	20	552	572	638	167	45
HGLibB_51511	TRIM64	185	273	93	14	6	13	234	230	91	22	13
HGLibB_46905	SRF	39	38	22	27	2	7	76	38	68	34	15
HGLibB_51460	TRIM49B	215	243	519	435	65	12	256	310	265	54	9
HGLibB_02961	ARL3	90	77	99	217	124	50	149	119	119	44	8
HGLibB_11942	CXorf61	34	30	14	2	0	1	27	28	13	2	0
HGLibB_38724	PRR12	25	40	16	7	3	1	15	27	12	4	2
HGLibB_42770	SCAF11	484	511	343	85	23	20	767	860	907	428	89
HGLibB_36756	PKD2L2	142	224	210	102	13	5	163	184	172	62	6
HGLibB_40900	RFTN1	110	87	41	7	4	4	126	99	195	33	4
HGLibB_48278	TARDBP	69	49	63	27	3	5	76	95	30	16	13
HGLibB_08263	CD1C	230	317	107	40	10	3	230	238	199	37	10
HGLibB_42404	RUNX1T1	83	143	79	24	8	1	95	55	24	18	14
HGLibB_10117	CLRN3	251	404	113	38	6	11	157	185	231	75	7
HGLibB_38994	PSG3	416	571	284	134	13	13	439	448	424	333	15
HGLibB_31287	NCLN	236	270	69	54	8	6	241	192	166	74	18
HGLibB_05916	C1QC	59	52	42	9	5	2	45	58	25	14	11
HGLibB_24250	KCNJ6	246	208	116	51	7	10	260	233	204	14	6
HGLibB_35657	PCYT1B	73	59	24	23	7	3	34	60	48	18	5
HGLibB_27787	MAB21L3	153	216	151	54	14	4	252	172	116	21	11
HGLibB_15512	ERRFI1	87	77	129	40	23	32	74	61	78	35	52
HGLibB_54670	YTHDF3	184	185	216	70	10	15	241	262	144	31	16
HGLibB_44815	SLC2A14	87	149	36	61	15	8	138	111	142	29	3
HGLibB_44115	SIKE1	185	181	271	92	13	13	285	265	252	40	13
HGLibB_20844	HAT1	96	71	11	15	3	2	87	48	46	20	4
HGLibB_20018	GPR50	75	109	109	50	13	1	103	143	105	33	12
HGLibB_05809	C1orf192	12	51	37	40	34	27	92	77	36	22	14
HGLibB_11687	CTSD	327	206	204	70	10	7	247	228	144	95	15
HGLibB_46251	SP5	126	61	57	42	7	9	92	54	121	28	8
HGLibB_35326	PCBP3	305	256	44	36	7	5	314	226	166	32	6
HGLibB_20002	GPR35	306	277	308	84	16	8	252	264	318	200	34
HGLibB_34691	OTOP2	78	128	47	31	11	7	86	75	85	19	4
HGLibB_24331	KCNQ1	6	5	11	9	8	9	6	11	6	11	10
HGLibB_21716	HMMR	183	153	48	18	9	4	155	142	120	27	7
HGLibB_57541	NonTargetingControlGuideForHuman_0513	65	13	4	4	1	2	27	30	3	9	5
HGLibB_56542	ZNF71	168	184	164	77	5	6	109	209	93	16	6
HGLibB_31798	NFS1	47	20	6	7	3	4	53	80	16	5	0
HGLibB_07988	CCL21	189	231	109	27	6	9	129	128	69	89	10
HGLibB_03939	AZU1	449	266	165	85	5	2	316	296	233	145	17
HGLibB_48354	TAS2R46	73	176	121	19	4	5	120	192	98	45	5
HGLibB_44159	SIRPG	1377	1271	12607	37295	43624	7173	914	1931	9675	29827	4552
HGLibB_21281	HIGD1B	557	522	626	225	53	17	411	473	504	82	12
HGLibB_43008	SCRT2	137	180	196	56	5	10	145	200	96	10	9
HGLibB_37809	PPCDC	111	70	13	21	8	6	72	37	22	22	5
HGLibB_39357	PTP4A2	185	312	248	58	9	10	222	194	163	96	11
HGLibB_37772	PPAP2C	159	120	27	20	8	16	151	125	62	25	2
HGLibB_48395	TAZ	59	24	26	26	23	15	67	42	37	29	16
HGLibB_40649	RCN1	129	51	82	10	2	6	126	98	83	27	3
HGLibB_50038	TMEM181	23	68	28	4	3	0	41	6	6	6	0
HGLibB_22747	IFT88	160	101	57	17	5	4	226	166	119	9	4
HGLibB_23322	INPP5F	264	277	178	58	7	13	307	342	263	67	16
HGLibB_03133	ARSD	44	50	55	22	4	3	77	54	36	12	9
HGLibB_43605	SETD7	98	124	137	48	3	2	118	152	164	35	3
HGLibB_26530	LIN52	66	91	15	1	3	4	93	124	98	5	3
HGLibB_19934	GPR17	123	152	106	58	5	5	97	191	120	66	7
HGLibB_06574	C7orf66	52	59	15	12	5	2	100	76	163	11	5
HGLibB_53971	WDR17	90	45	26	14	7	5	36	54	37	8	2
HGLibB_52495	UBASH3B	51	69	53	12	2	5	62	26	131	14	9
HGLibB_28429	MBD3	62	81	73	30	3	3	36	21	20	6	5
HGLibB_45453	SLIT1	97	62	29	11	1	4	71	85	104	4	3
HGLibB_06231	C3orf36	51	15	39	30	3	2	64	17	20	11	1
HGLibB_36765	PKHD1	205	169	43	27	8	6	229	164	44	21	10
HGLibB_01462	AKNA	320	390	171	76	13	18	329	375	259	137	32
HGLibB_34340	OR6C2	176	216	284	34	5	5	180	172	192	45	21
HGLibB_50404	TMEM60	71	47	22	11	4	0	112	94	42	9	4
HGLibB_40445	RBM17	199	257	101	45	7	11	223	262	235	62	8
HGLibB_10713	COPS6	258	212	100	32	5	2	203	261	127	41	6
HGLibB_46773	SPRR4	230	117	73	18	6	4	138	113	89	30	4
HGLibB_51642	TRNAU1AP	29	22	16	10	3	1	69	56	143	45	9
HGLibB_29278	MITF	45	42	19	6	2	3	36	41	97	27	3
HGLibB_49269	THBS3	324	373	211	64	9	13	371	367	175	26	11
HGLibB_08899	CDY1	143	115	58	51	13	4	147	154	127	25	2
HGLibB_40407	RBFOX2	162	83	124	29	7	13	120	218	145	34	6
HGLibB_29859	MRPL13	14	27	42	2	4	4	28	52	40	8	7
HGLibB_17763	FOLR2	244	299	230	109	5	3	293	267	183	55	11
HGLibB_12362	DBF4	25	46	13	21	30	22	61	49	32	28	123
HGLibB_32669	NRN1L	120	81	43	50	5	8	121	130	167	35	13
HGLibB_53707	VPS36	140	206	137	49	7	2	243	271	154	24	3
HGLibB_11897	CXorf23	123	113	8	6	3	6	125	117	23	10	9
HGLibB_04703	BPHL	30	86	65	16	6	3	61	88	64	11	3
HGLibB_20897	HBG1	190	316	245	102	7	12	244	221	336	94	9
HGLibB_10236	CNBP	70	48	4	4	3	0	54	25	15	16	20
HGLibB_09248	CFDP1	52	69	101	161	81	20	85	106	69	45	44
HGLibB_14426	EDDM3A	58	89	22	18	2	5	47	75	15	2	2
HGLibB_30652	MYEOV2	178	155	269	81	13	6	184	233	211	17	12
HGLibB_47923	SYNE3	104	116	14	5	4	4	81	110	89	4	5
HGLibB_01297	AHI1	84	24	20	21	21	27	34	45	16	24	27
HGLibB_08373	CD4	241	175	169	61	4	15	313	250	124	18	15
HGLibB_24171	KCNG3	229	158	170	35	2	4	347	286	378	239	15
HGLibB_52939	UNC45A	28	13	4	6	0	6	25	23	21	2	4
HGLibB_38451	PRKAB2	345	274	163	54	10	13	414	351	351	108	10
HGLibB_01832	AMT	94	128	108	28	5	4	126	157	122	31	2
HGLibB_05961	C1QTNF9B-AS1	45	116	72	14	8	1	67	73	140	33	6
HGLibB_41362	RNASE7	147	92	143	28	3	6	76	110	118	11	2
HGLibB_10399	CNTN4	179	168	27	51	29	27	177	223	161	41	36
HGLibB_00985	ADIRF	320	330	288	61	11	10	284	338	224	67	8
HGLibB_14534	EFCAB9	104	99	71	29	5	7	75	108	51	13	4
HGLibB_01636	ALG8	209	235	184	77	9	7	309	378	181	34	3
HGLibB_43734	SFXN3	207	187	129	29	10	2	149	152	80	47	9
HGLibB_34633	OSER1	85	94	381	54	14	6	108	99	96	20	9
HGLibB_24382	KCTD11	182	160	70	78	18	9	156	109	39	40	12
HGLibB_13868	DPPA3	134	132	68	18	9	5	161	106	37	10	3
HGLibB_03637	ATP5A1	62	19	21	11	0	1	32	44	31	8	3
HGLibB_35704	PDCL2	43	54	40	12	1	3	71	113	42	15	2
HGLibB_03110	ARRDC1	227	177	110	34	7	7	163	186	84	25	11
HGLibB_02460	APOA5	347	376	8221	3541	156	121	151	253	607	138	50
HGLibB_18179	FUT7	168	212	121	41	12	7	184	173	96	45	5
HGLibB_22816	IGFL4	55	54	43	19	5	0	103	40	22	2	4
HGLibB_07419	CBR4	223	175	107	29	3	8	310	366	217	39	8
HGLibB_09891	CLDN5	73	110	145	7	5	6	89	55	82	46	4
HGLibB_38480	PRKAR2B	262	242	89	83	8	10	402	557	379	53	8
HGLibB_41059	RGS8	72	100	58	24	4	4	73	90	81	40	7
HGLibB_03756	ATP6V1G1	18	14	22	4	2	3	27	9	7	6	5
HGLibB_15713	EXOC2	100	420	170	32	6	7	126	115	84	42	1
HGLibB_40593	RBP7	29	36	78	34	8	9	15	78	42	20	9
HGLibB_37973	PPP1R12B	78	143	45	27	5	3	68	42	43	4	1
HGLibB_56881	ZNRF4	258	290	170	69	9	7	251	370	274	356	59
HGLibB_10155	CLUL1	47	45	37	16	2	4	58	53	25	15	1
HGLibB_49747	TMED3	71	62	38	30	3	2	136	88	45	11	2
HGLibB_46196	SOX2	17	37	33	11	7	5	36	66	31	5	1
HGLibB_18237	FZD10	115	75	424	862	77	31	49	62	35	26	12
HGLibB_45417	SLCO4A1	46	70	57	14	3	7	38	26	30	4	3
HGLibB_52445	UAP1L1	399	667	436	178	19	31	390	321	297	50	17
HGLibB_15645	ETV7	19	47	52	18	3	3	50	50	40	3	9
HGLibB_19187	GKN2	119	131	84	32	5	3	147	142	167	15	3
HGLibB_36648	PINX1	190	265	171	173	129	121	263	224	121	65	26
HGLibB_10631	COLGALT1	234	203	104	43	8	13	178	184	179	36	14
HGLibB_26704	LNPEP	125	135	229	106	10	9	89	100	212	51	5
HGLibB_28840	MELK	160	135	1198	1142	199	23	75	200	282	216	19
HGLibB_33224	ODAM	107	136	1028	737	31	18	139	229	195	37	13
HGLibB_33209	OCLN	186	89	213	76	11	9	202	172	189	64	8
HGLibB_23660	ISY1	1484	1032	4904	24145	27362	21031	552	903	2124	8845	8804
HGLibB_55550	ZNF224	74	66	33	22	13	3	64	73	50	8	5
HGLibB_17539	FKBP15	63	65	39	10	7	4	82	75	49	6	10
HGLibB_10184	CMIP	31	11	24	5	2	0	13	7	10	10	7
HGLibB_44295	SLC10A7	83	45	117	41	11	10	54	169	147	56	12
HGLibB_44173	SIRT4	87	132	44	19	6	2	50	89	68	11	4
HGLibB_50501	TMEM92	207	178	74	71	4	8	159	230	160	51	22
HGLibB_21225	HHAT	338	325	228	118	25	16	287	286	250	70	18
HGLibB_52211	TUBB2A	166	158	109	40	15	5	204	153	197	28	12
HGLibB_49404	TIGD1	166	206	200	127	82	11	206	185	284	165	116
HGLibB_10114	CLRN2	230	186	138	53	1	12	165	108	97	54	12
HGLibB_50951	TOR1A	329	339	186	41	7	7	269	207	135	50	11
HGLibB_48829	TDO2	63	40	22	31	7	2	52	41	26	10	5
HGLibB_54001	WDR33	9	16	8	5	0	1	7	3	1	2	4
HGLibB_39650	PYHIN1	210	219	73	86	7	4	221	200	151	67	11
HGLibB_14940	ELOVL3	115	109	30	9	6	7	125	193	212	40	6
HGLibB_21914	HOXB6	141	207	103	41	12	4	229	148	170	30	15
HGLibB_47721	SUMO2	76	27	14	5	2	1	29	72	38	40	3
HGLibB_30380	MTMR14	401	399	209	98	9	5	463	424	312	150	16
HGLibB_26352	LGALSL	178	110	88	35	4	5	124	83	54	21	14
HGLibB_42114	RPS6KA4	289	141	367	280	184	210	224	239	188	20	13
HGLibB_16380	FAM19A3	62	28	6	5	2	2	43	41	107	29	6
HGLibB_51917	TSPYL2	76	71	5	5	3	2	81	59	9	7	7
HGLibB_49559	TLE6	210	180	74	22	10	4	246	170	162	66	7
HGLibB_42970	SCNN1G	206	210	473	164	16	10	306	234	106	26	14
HGLibB_32051	NLRC5	304	332	441	151	15	13	371	272	239	75	11
HGLibB_46668	SPIRE1	290	222	109	50	17	13	302	440	219	72	14
HGLibB_31777	NFKBIA	110	114	112	17	8	0	205	154	97	54	9
HGLibB_43530	SERPINE3	137	78	75	17	5	9	141	153	107	11	5
HGLibB_43041	SDAD1	61	120	30	24	12	1	73	47	27	9	2
HGLibB_21112	HEPACAM2	216	195	178	39	7	5	182	188	152	18	9
HGLibB_07603	CCDC138	450	371	403	92	24	14	464	761	896	386	24
HGLibB_44427	SLC17A8	169	239	126	73	16	19	241	314	132	52	6
HGLibB_17568	FKBP9	123	129	158	46	9	1	155	190	175	64	9
HGLibB_57519	NonTargetingControlGuideForHuman_0491	25	6	11	6	2	3	12	12	5	2	4
HGLibB_51613	TRMT13	22	22	17	17	13	14	21	24	17	24	60
HGLibB_40913	RFX2	64	40	17	10	3	0	90	63	36	7	6
HGLibB_48545	TBKBP1	128	71	28	11	6	2	115	135	57	20	5
HGLibB_54729	ZBED3	275	198	150	10	4	6	220	88	128	57	6
HGLibB_39378	PTPMT1	26	15	23	14	2	4	48	12	61	4	0
HGLibB_22710	IFRD2	87	94	125	26	5	8	78	159	110	19	9
HGLibB_45277	SLC6A5	425	422	140	99	7	8	421	460	360	77	13
HGLibB_46294	SPAG16	401	231	366	580	795	1652	631	721	372	937	773
HGLibB_55265	ZIC5	202	240	175	72	4	7	289	231	251	43	6
HGLibB_56919	ZSCAN10	825	820	719	329	69	46	853	1145	831	220	81
HGLibB_47055	SSB	208	202	171	29	7	9	167	293	296	36	23
HGLibB_12700	DDX42	181	161	70	48	9	8	166	239	161	43	6
HGLibB_18829	GDF10	55	70	46	13	17	12	29	57	75	41	12
HGLibB_05399	C15orf43	323	291	163	77	23	8	388	323	288	49	16
HGLibB_44795	SLC29A4	61	132	43	14	1	4	70	46	19	5	3
HGLibB_16615	FAM53B	202	227	315	69	6	4	135	92	141	62	13
HGLibB_40647	RCL1	39	22	39	14	1	1	27	48	21	7	1
HGLibB_16198	FAM161B	229	331	150	26	1	4	158	166	82	10	4
HGLibB_23655	IST1	20	32	21	10	3	4	50	27	28	7	8
HGLibB_57137	NonTargetingControlGuideForHuman_0109	203	191	101	40	11	12	208	240	119	18	10
HGLibB_49714	TMCC2	160	138	123	337	137	12	87	102	68	7	5
HGLibB_37798	PPARGC1A	258	156	70	57	9	16	298	340	333	57	13
HGLibB_20649	GULP1	77	120	65	33	3	4	207	143	142	12	0
HGLibB_15055	EMP2	186	272	148	69	9	17	212	301	82	17	5
HGLibB_30266	MT4	95	31	9	11	4	6	51	46	25	5	6
HGLibB_50143	TMEM209	136	113	28	10	8	7	115	138	86	134	255
HGLibB_06358	C5orf20	209	247	3477	6389	796	174	157	304	793	824	47
HGLibB_30101	MS4A15	104	81	51	55	6	10	118	69	37	11	13
HGLibB_32598	NRAP	268	380	176	46	16	17	204	283	392	92	5
HGLibB_22213	HSFY1	226	270	121	58	13	10	337	326	274	119	47
HGLibB_07707	CCDC177	251	185	250	551	486	319	160	206	67	45	20
HGLibB_03708	ATP6V0A4	81	141	674	313	29	13	112	136	94	22	5
HGLibB_29017	MFF	17	47	27	4	3	3	32	50	77	26	3
HGLibB_00650	ACTR1A	4	4	4	4	1	1	10	5	8	5	4
HGLibB_45630	SMCR9	79	81	69	8	5	2	119	110	28	7	6
HGLibB_03789	ATP9A	222	329	195	48	7	7	362	360	235	74	10
HGLibB_06556	C7orf57	54	48	56	18	6	3	42	34	30	11	0
HGLibB_25312	KNSTRN	248	228	253	76	18	13	234	411	280	63	10
HGLibB_31401	NDUFA11	130	101	20	2	2	1	127	190	66	56	5
HGLibB_52528	UBE2E1	104	171	41	6	7	2	103	121	120	64	5
HGLibB_28367	MAST4	15	25	7	17	13	16	16	27	14	13	4
HGLibB_38456	PRKACB	189	217	213	57	6	12	165	378	322	221	9
HGLibB_30662	MYH1	295	222	73	34	4	3	233	224	74	17	5
HGLibB_41875	RPL29	27	20	23	16	8	6	27	41	67	19	26
HGLibB_40461	RBM23	34	44	10	6	2	4	47	55	28	38	4
HGLibB_24741	KIAA1524	69	96	16	9	1	4	85	88	44	35	1
HGLibB_30204	MSRB2	1182	467	2855	9470	14801	16939	358	472	768	6856	12138
HGLibB_40855	RFC2	41	52	41	6	3	2	39	31	34	5	3
HGLibB_39259	PTGDR2	143	79	37	23	6	6	154	167	135	90	1
HGLibB_46738	SPRED3	32	16	15	41	12	9	24	51	25	28	7
HGLibB_31222	NCAPD2	210	174	70	34	9	10	193	184	242	195	31
HGLibB_43808	SGSM2	49	60	31	18	2	5	42	80	44	29	4
HGLibB_48125	TADA1	257	246	137	58	7	8	236	357	170	33	6
HGLibB_29596	MOK	203	181	126	33	6	8	203	277	107	19	21
HGLibB_18114	FTSJ2	36	8	9	3	1	3	22	22	12	5	1
HGLibB_23172	IL9R_X	140	189	83	40	4	6	123	135	179	91	7
HGLibB_25279	KLRK1	213	129	45	38	18	17	111	161	114	38	17
HGLibB_07382	CBFA2T3	156	330	190	63	10	8	207	204	122	20	4
HGLibB_46274	SPACA4	220	179	112	58	20	11	242	177	148	18	10
HGLibB_06441	C6orf136	105	84	16	26	2	2	90	56	27	5	3
HGLibB_27229	LRRC17	147	66	37	11	2	3	96	93	68	15	2
HGLibB_35115	PAQR4	69	66	55	13	4	2	67	81	62	12	3
HGLibB_07059	CAMK1G	199	198	139	173	104	60	266	320	278	283	152
HGLibB_46913	SRGAP2	59	87	38	30	2	2	107	64	53	15	8
HGLibB_16710	FAM81A	19	16	11	8	2	2	14	48	7	5	1
HGLibB_09241	CFC1	590	531	333	79	13	21	568	620	620	563	257
HGLibB_18873	GDPD4	88	80	182	215	155	50	126	54	85	12	20
HGLibB_54733	ZBED4	46	68	31	5	3	2	28	48	50	4	2
HGLibB_38727	PRR13	319	314	231	110	28	13	375	579	479	207	78
HGLibB_10242	CNDP2	94	92	61	25	5	8	96	68	67	4	5
HGLibB_47452	STK4	219	229	120	19	6	7	298	200	118	17	2
HGLibB_13881	DPT	165	194	291	597	163	70	155	102	132	6	10
HGLibB_23182	ILF2	64	70	24	5	2	3	123	130	104	35	4
HGLibB_44555	SLC23A2	146	139	651	1020	461	227	142	183	325	578	435
HGLibB_28495	MBTPS1	223	193	541	277	61	44	268	292	476	432	145
HGLibB_52224	TUBB4B	44	52	7	5	1	2	45	30	13	5	6
HGLibB_42073	RPS27A	225	179	133	51	8	10	189	303	223	100	15
HGLibB_03995	B3GNT6	93	56	84	27	1	2	58	51	20	16	6
HGLibB_19926	GPR160	118	129	53	11	9	3	145	241	48	9	2
HGLibB_54859	ZBTB8A	126	113	61	73	55	22	106	105	110	86	111
HGLibB_40890	RFPL4AL1	177	160	72	75	10	10	167	172	113	66	7
HGLibB_16677	FAM71F1	121	121	127	77	5	5	149	248	147	64	12
HGLibB_28467	MBNL1	85	152	31	10	6	5	138	47	33	11	1
HGLibB_37833	PPFIA4	71	61	34	19	6	4	104	48	44	5	1
HGLibB_56158	ZNF555	315	311	258	92	27	18	340	512	377	139	20
HGLibB_43678	SFPQ	13	15	5	2	2	2	24	2	6	5	3
HGLibB_02294	AP1S1	137	137	44	54	11	5	112	158	141	34	14
HGLibB_01756	AMD1	118	35	29	12	6	10	125	297	356	450	255
HGLibB_21320	HIPK4	190	195	80	75	3	4	206	222	97	26	7
HGLibB_53134	USP12	119	122	135	55	7	4	144	122	83	28	12
HGLibB_06618	C8orf44	376	466	265	101	21	14	333	445	346	40	20
HGLibB_46096	SOGA1	23	22	19	16	3	1	16	14	12	7	2
HGLibB_05527	C17orf112	150	211	156	81	26	7	198	169	199	45	8
HGLibB_25940	LAMP1	79	101	58	28	6	4	126	144	68	4	10
HGLibB_54376	WWC2	87	86	29	15	1	2	85	59	46	8	1
HGLibB_50442	TMEM70	188	261	209	38	6	8	262	190	160	62	3
HGLibB_56633	ZNF77	134	140	18	23	5	7	167	181	142	53	27
HGLibB_01296	AHI1	169	241	230	55	8	6	216	275	317	83	9
HGLibB_40094	RAI2	136	174	108	51	3	6	148	161	107	12	4
HGLibB_23692	ITGA2	119	165	50	32	5	5	152	62	54	19	7
HGLibB_35696	PDCD6IP	61	61	46	25	14	6	122	76	36	14	4
HGLibB_55251	ZHX3	64	79	104	24	4	2	84	71	114	17	6
HGLibB_48559	TBL2	76	92	133	44	11	7	43	64	15	35	10
HGLibB_24906	KIF3C	250	223	322	50	5	6	181	319	183	39	14
HGLibB_41449	RNF13	68	70	55	10	5	3	59	137	214	54	2
HGLibB_33973	OR4K13	199	182	188	60	15	8	174	145	181	28	9
HGLibB_21916	HOXB6	113	192	246	65	13	5	203	143	120	45	4
HGLibB_38532	PRKG2	311	360	391	211	242	129	426	522	543	549	876
HGLibB_09357	CHCHD2	140	116	111	40	6	4	87	67	29	16	3
HGLibB_34853	P4HA1	333	526	1915	427	25	32	325	546	602	186	47
HGLibB_39307	PTGR2	150	73	35	21	6	2	86	56	78	32	3
HGLibB_38030	PPP1R26	158	162	55	15	6	3	158	158	152	84	23
HGLibB_29150	MIB1	236	338	234	34	13	12	297	348	367	164	12
HGLibB_44004	SHKBP1	58	108	34	4	2	5	78	59	55	13	8
HGLibB_38203	PQLC1	246	136	100	31	7	9	228	259	294	202	10
HGLibB_11461	CST9L	157	160	77	28	10	9	179	175	85	141	6
HGLibB_31502	NDUFS1	150	152	84	55	6	6	171	199	109	18	5
HGLibB_50556	TMPRSS11B	76	147	60	20	4	2	95	64	49	12	16
HGLibB_49114	TFF2	181	70	71	70	5	5	142	193	59	19	6
HGLibB_57416	NonTargetingControlGuideForHuman_0388	483	354	170	70	14	6	280	305	304	94	14
HGLibB_34674	OTC	179	112	48	12	11	6	134	137	78	30	4
HGLibB_54698	ZACN	176	286	104	55	8	2	116	171	104	18	12
HGLibB_02716	ARHGAP18	313	224	93	47	18	8	439	395	368	40	12
HGLibB_08502	CDC14A	55	63	43	14	1	2	80	29	9	10	1
HGLibB_30709	MYL12A	33	30	31	6	4	4	46	63	13	6	4
HGLibB_21824	HNRNPUL2	11	22	4	5	2	2	15	14	7	5	3
HGLibB_26594	LIPN	201	321	187	45	11	9	249	265	157	37	7
HGLibB_22876	IHH	339	521	247	73	5	7	312	375	242	69	12
HGLibB_45954	SNTG2	255	222	76	37	8	5	181	281	134	30	18
HGLibB_29233	MINA	122	82	88	9	2	3	82	50	47	14	8
HGLibB_39804	RAB27A	48	76	18	10	0	2	103	109	119	19	2
HGLibB_30773	MYO18B	76	44	35	18	7	3	81	55	51	5	5
HGLibB_21898	HOXB1	193	162	210	52	21	8	193	243	217	31	8
HGLibB_31452	NDUFAF5	163	144	420	54	15	7	162	196	123	14	8
HGLibB_25264	KLRD1	174	311	236	67	11	4	183	164	148	84	34
HGLibB_38092	PPP2R1A	29	9	24	12	6	5	22	20	14	9	0
HGLibB_53306	USP44	41	19	10	5	2	2	30	52	10	1	7
HGLibB_41568	RNF212	123	106	48	6	3	3	113	122	64	10	4
HGLibB_17450	FHDC1	117	81	97	16	7	1	144	129	125	22	9
HGLibB_40602	RBPMS	121	98	67	19	1	2	94	62	50	25	5
HGLibB_30953	NAA38	17	7	12	1	4	1	7	6	8	2	0
HGLibB_43686	SFRP2	47	29	28	14	3	4	49	35	61	24	2
HGLibB_40256	RASA4B	149	293	285	43	8	5	117	197	75	21	9
HGLibB_57297	NonTargetingControlGuideForHuman_0269	258	190	78	61	4	7	157	201	181	9	9
HGLibB_06046	C21orf91	186	218	52	9	9	4	206	210	100	43	7
HGLibB_07335	CASR	239	208	106	60	14	14	376	415	170	43	14
HGLibB_30234	MSX2	99	111	34	39	15	14	94	145	65	29	12
HGLibB_08571	CDC42EP5	542	561	269	101	9	21	445	322	186	44	7
HGLibB_51028	TP53TG5	132	121	69	28	7	14	129	110	46	32	12
HGLibB_32577	NR3C2	54	60	25	19	5	5	80	111	42	7	1
HGLibB_57453	NonTargetingControlGuideForHuman_0425	73	99	5	13	3	2	77	30	30	7	2
HGLibB_23315	INPP5B	258	249	392	78	11	15	229	470	232	81	34
HGLibB_49823	TMEM115	48	28	3	8	2	2	20	21	29	4	5
HGLibB_57493	NonTargetingControlGuideForHuman_0465	146	107	45	24	3	6	92	103	94	55	11
HGLibB_13859	DPP8	144	146	97	27	5	5	103	137	56	49	5
HGLibB_08213	CCT8L2	290	248	206	68	8	12	263	280	300	138	9
HGLibB_55267	ZIC5	115	152	223	45	10	3	95	123	85	9	9
HGLibB_39462	PTPRJ	475	607	279	96	16	8	326	557	435	152	15
HGLibB_54851	ZBTB7B	126	97	42	22	5	5	107	101	198	238	7
HGLibB_07385	CBFB	20	9	4	4	10	7	12	6	16	8	23
HGLibB_18628	GAS6	333	309	200	51	16	18	375	344	281	142	19
HGLibB_53437	VAMP7_X	118	101	52	24	5	3	113	185	102	42	1
HGLibB_05899	C1orf87	155	118	21	10	7	2	151	179	324	196	12
HGLibB_50217	TMEM237	133	162	59	38	3	9	160	140	128	45	21
HGLibB_34939	PAEP	466	526	521	83	19	20	437	624	582	124	21
HGLibB_56624	ZNF765	17	57	65	59	5	3	72	101	132	50	2
HGLibB_15420	ERCC5	10	16	10	3	4	5	9	12	8	3	3
HGLibB_06131	C2orf47	44	23	14	7	1	3	55	43	9	4	5
HGLibB_28626	MDC1	13	42	5	9	3	10	9	13	27	46	24
HGLibB_14520	EFCAB4A	50	84	83	31	3	6	66	115	87	24	4
HGLibB_22630	IFNA13	38	35	48	11	5	1	22	44	14	6	5
HGLibB_20663	GYG2	70	31	34	3	2	1	32	35	14	4	1
HGLibB_31275	NCKAP5	149	144	154	37	7	4	185	347	255	103	17
HGLibB_57471	NonTargetingControlGuideForHuman_0443	97	147	76	32	4	2	96	66	86	4	7
HGLibB_01824	AMPD2	108	76	70	20	3	5	92	151	73	10	2
HGLibB_44399	SLC16A8	313	328	80	74	10	9	319	407	180	76	19
HGLibB_07182	CAPNS2	307	388	158	35	13	10	403	344	352	62	11
HGLibB_55598	ZNF250	110	83	84	64	5	2	150	99	89	24	5
HGLibB_41574	RNF214	192	155	161	27	7	5	333	217	204	121	7
HGLibB_02800	ARHGDIG	81	19	18	18	0	2	42	51	31	6	4
HGLibB_43104	SDPR	393	568	243	65	16	12	382	514	409	240	19
HGLibB_21968	HOXD3	79	80	209	49	1	1	104	89	69	10	7
HGLibB_30829	MYO9B	80	82	49	22	7	5	45	57	50	19	4
HGLibB_27119	LRFN3	97	135	57	16	2	4	74	69	45	24	1
HGLibB_07124	CANX	470	502	2763	3195	371	70	332	300	344	136	54
HGLibB_04692	BOP1	63	47	40	22	1	4	34	20	14	6	9
HGLibB_15830	F13A1	127	159	12	9	5	0	80	53	29	9	1
HGLibB_23090	IL2RB	112	49	51	23	3	6	85	46	54	15	14
HGLibB_13188	DHX58	55	107	68	12	5	5	80	167	158	49	3
HGLibB_02482	APOBEC3D	276	259	75	62	6	0	235	263	176	68	5
HGLibB_13431	DMWD	431	176	58	61	17	12	541	1134	1397	546	69
HGLibB_25718	KRTAP4-12	56	27	27	4	1	2	21	9	11	1	2
HGLibB_30040	MRPS27	298	384	467	111	13	9	421	416	272	57	12
HGLibB_08043	CCNA1	73	37	28	22	2	2	77	49	37	8	5
HGLibB_54073	WDR60	36	56	15	6	8	4	78	45	17	7	1
HGLibB_54562	YAF2	97	66	62	14	6	3	84	67	80	3	6
HGLibB_11709	CTSL2	53	70	42	33	14	3	73	168	127	68	5
HGLibB_19883	GPR142	207	144	76	65	9	5	177	257	177	79	4
HGLibB_46941	SRMS	109	125	72	17	5	2	142	120	47	8	4
HGLibB_00636	ACTN1	29	45	26	23	22	25	71	54	28	6	7
HGLibB_52408	TYRP1	56	103	3	12	1	6	69	114	91	37	4
HGLibB_02814	ARHGEF12	72	61	21	11	3	1	45	64	21	9	6
HGLibB_44590	SLC25A12	123	99	68	18	8	1	147	139	154	58	20
HGLibB_33713	OR2AP1	41	33	50	35	3	0	54	73	53	29	7
HGLibB_52924	UNC119B	149	129	45	29	6	3	157	197	150	265	121
HGLibB_54691	YY1	208	200	87	16	5	6	273	259	118	11	10
HGLibB_00508	ACP1	99	90	24	6	1	4	181	188	134	50	10
HGLibB_51715	TRPT1	13	38	12	5	1	3	10	2	6	1	4
HGLibB_33916	OR4C6	520	428	148	97	16	18	467	502	430	45	11
HGLibB_17092	FBXO47	289	179	107	82	8	10	215	385	190	86	16
HGLibB_47269	STAG3	17	23	58	168	204	202	27	39	15	7	4
HGLibB_07925	CCDC93	174	100	53	16	14	9	143	88	56	17	13
HGLibB_34319	OR5V1	591	459	605	202	32	23	738	1060	973	337	61
HGLibB_15703	EXO1	27	17	47	16	1	4	21	35	19	1	3
HGLibB_06175	C2orf73	61	68	127	33	2	7	53	74	43	19	3
HGLibB_06277	C4A	212	124	49	29	7	4	155	144	114	29	11
HGLibB_56948	ZSCAN30	170	85	107	40	16	6	95	176	162	33	6
HGLibB_54549	XYLB	11	7	12	5	3	3	16	19	31	15	5
HGLibB_02315	AP2S1	114	86	512	393	33	9	54	114	128	80	35
HGLibB_28812	MEGF6	200	97	52	36	2	8	123	72	23	16	2
HGLibB_09571	CHRNA6	172	129	74	37	2	10	122	117	80	10	8
HGLibB_49603	TLR8	97	157	144	65	3	3	108	195	171	93	6
HGLibB_09579	CHRNB1	97	67	26	10	2	4	134	130	43	15	2
HGLibB_01873	ANAPC15	61	91	116	14	3	2	44	22	48	12	5
HGLibB_32232	NOL7	118	141	213	42	10	8	144	97	70	19	6
HGLibB_27117	LRFN3	123	169	107	32	4	6	189	242	216	36	5
HGLibB_39764	RAB14	181	260	509	177	19	3	221	233	314	47	14
HGLibB_38333	PRDM16	566	697	186	56	17	26	463	763	751	774	84
HGLibB_02605	AQP8	473	446	281	119	15	13	412	541	376	260	26
HGLibB_28699	MED11	135	122	30	40	6	9	153	130	96	33	16
HGLibB_18981	GGPS1	35	85	114	18	1	1	106	56	51	7	2
HGLibB_31731	NFATC1	82	70	19	10	1	4	98	131	87	24	7
HGLibB_33789	OR2M2	343	319	153	54	15	11	268	327	236	62	13
HGLibB_30233	MSX2	274	257	245	80	14	5	199	294	319	217	73
HGLibB_08024	CCL4L1	163	136	40	24	16	4	177	159	144	56	7
HGLibB_50160	TMEM215	104	145	97	23	5	12	113	131	90	13	12
HGLibB_43385	2024-09-03	110	137	107	35	3	3	156	116	81	3	7
HGLibB_09622	CHST2	84	43	95	21	5	3	118	120	32	8	4
HGLibB_47693	SULT1C3	285	245	93	51	8	7	293	294	200	54	5
HGLibB_07546	CCDC115	33	22	16	8	6	11	54	46	20	6	6
HGLibB_25617	KRTAP15-1	171	144	63	25	2	11	179	162	227	49	2
HGLibB_40061	RAD9B	41	63	32	7	5	1	49	106	143	43	0
HGLibB_32284	NOS2	125	108	19	30	2	4	107	120	33	9	4
HGLibB_15936	FAHD2A	113	127	110	34	6	7	131	148	117	26	7
HGLibB_15967	FAM104A	95	56	59	21	2	3	93	63	50	11	4
HGLibB_13880	DPT	83	111	38	34	3	6	115	200	81	69	3
HGLibB_06869	CACNA1A	721	780	1244	699	44	42	833	1377	1029	450	130
HGLibB_38155	PPP4R1	278	298	107	22	8	8	302	325	414	304	122
HGLibB_46314	SPAG8	24	26	5	4	5	4	20	16	16	6	4
HGLibB_33051	NUSAP1	249	234	311	113	39	17	263	469	693	1934	1708
HGLibB_42097	RPS4Y2	186	283	132	71	11	8	246	217	203	14	13
HGLibB_54074	WDR60	55	106	16	4	5	1	84	128	98	11	1
HGLibB_31911	NIPA2	180	451	2351	374	15	33	223	565	518	198	18
HGLibB_46460	SPATA5	30	43	17	12	7	5	57	32	39	23	6
HGLibB_14479	EEF1E1	177	74	53	20	3	7	142	138	110	25	6
HGLibB_00850	ADAMTSL2	104	89	62	13	4	6	108	132	110	23	5
HGLibB_40391	RBBP8NL	140	269	98	41	8	6	183	138	128	13	4
HGLibB_31766	NFIL3	180	92	42	37	19	23	178	117	94	41	15
HGLibB_04711	BPIFA2	161	76	18	30	0	10	128	188	148	89	2
HGLibB_29602	MON1B	166	219	117	74	11	13	196	252	247	27	9
HGLibB_28010	MAMLD1	218	407	560	119	5	9	271	468	542	469	25
HGLibB_48157	TAF1B	80	41	48	22	16	13	105	189	160	34	14
HGLibB_21918	HOXB7	98	176	101	36	2	2	172	252	120	70	3
HGLibB_36467	PIAS3	306	426	2626	2614	300	84	363	286	455	277	72
HGLibB_01370	AJUBA	48	36	29	9	4	5	66	23	97	17	5
HGLibB_03106	ARRB1	279	135	70	78	10	5	184	219	120	21	9
HGLibB_22411	HYAL3	203	332	73	17	5	13	217	283	163	28	5
HGLibB_15682	EVPLL	284	262	101	21	10	4	291	217	151	80	6
HGLibB_20557	GTF3C3	40	88	36	12	3	2	50	62	43	8	2
HGLibB_20933	HCFC1R1	100	90	48	17	8	11	120	109	53	54	30
HGLibB_51277	TRAPPC9	129	242	186	81	12	6	167	288	206	49	6
HGLibB_34710	OTUB2	52	81	42	17	9	8	62	95	25	5	3
HGLibB_49848	TMEM125	122	169	103	26	4	3	115	102	65	9	11
HGLibB_21390	HIST1H2BC	74	79	56	10	7	1	62	62	24	13	3
HGLibB_26671	LMO3	43	49	15	23	3	6	73	59	29	17	2
HGLibB_23891	JAKMIP2	121	78	27	19	1	4	128	143	17	8	5
HGLibB_27287	LRRC37A	50	64	34	12	0	6	77	51	55	71	8
HGLibB_31133	NAT2	115	98	52	20	4	3	74	103	99	146	30
HGLibB_41302	RLN2	182	170	64	16	3	4	154	115	109	52	4
HGLibB_51565	TRIOBP	55	63	143	47	3	5	57	35	32	22	9
HGLibB_03581	ATP1A2	310	273	132	75	7	4	189	147	101	25	4
HGLibB_48670	TCEANC	146	120	35	32	2	3	248	257	196	66	4
HGLibB_20141	GPX1	316	500	180	107	4	11	240	201	229	19	10
HGLibB_05257	C12orf52	189	211	170	49	5	5	192	222	130	20	6
HGLibB_27445	LRRTM1	69	110	19	3	6	6	92	77	29	15	1
HGLibB_33203	OCIAD1	104	135	49	42	9	11	84	132	133	23	14
HGLibB_09722	CISD2	91	69	47	43	76	28	118	174	81	11	3
HGLibB_06349	C5AR1	44	111	9	5	3	6	51	92	57	14	4
HGLibB_28633	MDFIC	202	396	954	211	17	15	339	461	563	369	55
HGLibB_35321	PCBP1	54	36	90	30	4	2	66	30	51	8	5
HGLibB_14768	EIF3I	29	25	5	3	1	2	23	48	12	18	14
HGLibB_00888	ADCK1	54	66	46	9	3	1	51	61	30	16	6
HGLibB_45436	SLFN13	243	201	202	51	7	4	271	260	225	46	8
HGLibB_03069	ARNTL2	82	89	83	19	2	2	105	98	190	38	10
HGLibB_37218	PLXNA4	68	64	9	12	7	2	67	95	115	38	3
HGLibB_29450	MMP14	59	72	11	8	5	4	52	107	135	3	5
HGLibB_13840	DPM2	233	256	307	40	6	6	264	244	177	31	7
HGLibB_15898	FABP4	72	82	48	17	3	4	83	80	15	6	5
HGLibB_10554	COL4A1	158	196	43	27	7	6	172	214	199	27	8
HGLibB_51896	TSPO2	333	489	268	84	16	11	354	464	424	227	30
HGLibB_45156	SLC4A11	15	58	31	8	2	8	27	39	24	14	4
HGLibB_19979	GPR26	273	283	183	82	16	4	294	443	369	93	10
HGLibB_27766	LZTS1	159	174	1445	2285	708	640	149	112	85	15	33
HGLibB_52764	UCN3	200	173	156	72	2	10	206	160	319	72	5
HGLibB_53988	WDR26	63	62	18	7	5	3	50	64	37	8	5
HGLibB_30814	MYO5C	177	187	133	30	5	9	179	215	211	16	13
HGLibB_26657	LMNB1	142	195	183	39	5	8	141	184	45	19	6
HGLibB_20440	GSTK1	215	185	103	52	8	7	209	264	171	55	5
HGLibB_05578	C17orf80	108	90	93	21	6	10	125	190	55	20	6
HGLibB_25414	KRT222	107	110	191	42	12	5	123	42	85	12	5
HGLibB_46168	SOX1	241	193	102	29	8	7	213	166	154	97	5
HGLibB_38340	PRDM4	107	145	307	234	26	23	158	119	53	14	13
HGLibB_45387	SLC9C1	451	528	113	51	17	8	491	389	309	23	14
HGLibB_56614	ZNF75D	45	137	166	74	6	9	79	77	56	26	10
HGLibB_55282	ZKSCAN2	79	75	27	20	3	3	34	68	23	12	4
HGLibB_33304	OLFM3	167	162	91	43	6	4	203	208	275	58	11
HGLibB_50184	TMEM223	163	117	73	32	8	5	135	181	67	14	5
HGLibB_42040	RPS18	37	33	64	18	5	3	28	57	44	9	5
HGLibB_30586	MXRA8	181	155	122	26	3	6	137	139	77	28	2
HGLibB_06905	CACNA2D3	68	36	16	27	4	0	105	86	119	15	1
HGLibB_53356	USPL1	280	87	799	1466	2410	2218	125	117	245	1146	1930
HGLibB_38038	PPP1R32	122	138	100	25	2	3	134	72	143	46	5
HGLibB_21890	HOXA7	424	541	352	106	11	13	367	421	164	58	9
HGLibB_01581	ALDH7A1	184	123	72	27	7	6	160	138	98	38	4
HGLibB_02964	ARL4A	26	33	8	17	4	2	27	30	36	13	7
HGLibB_29778	MRC2	128	343	2730	3397	495	140	143	243	542	76	43
HGLibB_48852	TDRD6	106	174	208	30	6	5	104	171	79	12	6
HGLibB_31495	NDUFC1	122	314	64	34	5	4	197	131	74	10	5
HGLibB_46165	SOWAHD	80	47	14	23	0	4	46	49	50	11	4
HGLibB_23877	JAGN1	98	55	41	30	3	5	62	109	72	68	8
HGLibB_32614	NRBP2	189	245	149	82	15	5	227	173	137	36	9
HGLibB_05977	C20orf111	89	79	388	79	12	7	96	88	104	14	9
HGLibB_43275	SEMA3D	118	143	120	30	7	5	191	202	353	45	5
HGLibB_44684	SLC25A41	122	120	64	13	7	4	79	89	79	28	5
HGLibB_07887	CCDC85B	121	217	195	23	5	3	134	320	298	134	19
HGLibB_46085	SOCS7	127	183	119	32	4	2	141	134	216	74	3
HGLibB_02593	AQP4	80	80	35	11	5	2	112	104	95	23	4
HGLibB_31787	NFKBIE	38	53	19	11	3	2	54	50	14	9	6
HGLibB_27619	LY6G5B	98	82	51	110	31	30	65	201	58	12	7
HGLibB_57194	NonTargetingControlGuideForHuman_0166	140	116	126	40	6	1	197	281	174	76	8
HGLibB_24166	KCNG2	224	238	139	69	6	8	226	271	168	19	13
HGLibB_01704	ALPK3	93	103	23	31	8	4	115	98	57	11	17
HGLibB_28544	MCFD2	17	13	5	3	1	3	26	14	5	6	3
HGLibB_11701	CTSK	144	145	216	34	5	2	198	206	279	34	7
HGLibB_22460	ICA1L	90	33	44	23	11	7	81	65	42	12	12
HGLibB_00744	ADAM19	220	178	117	57	7	4	258	205	282	66	11
HGLibB_44960	SLC35F6	244	245	235	41	4	6	245	279	117	42	10
HGLibB_29567	MOCOS	385	343	301	114	19	10	373	390	182	49	12
HGLibB_25147	KLHL31	24	40	6	4	2	1	40	45	18	14	3
HGLibB_01951	ANKEF1	82	98	297	277	49	7	103	93	121	115	34
HGLibB_24333	KCNQ1	79	48	8	8	2	5	52	37	14	15	4
HGLibB_27780	MAB21L1	77	128	44	20	3	0	65	111	31	34	4
HGLibB_55623	ZNF260	159	185	51	27	6	6	250	220	313	72	8
HGLibB_02671	ARFGEF2	268	238	175	136	8	12	290	338	338	74	11
HGLibB_29800	MRGPRF	174	189	73	15	7	4	151	195	225	242	159
HGLibB_36422	PHYH	286	353	967	1130	413	46	427	503	282	80	12
HGLibB_45361	SLC9A4	255	300	229	73	12	12	300	400	215	33	9
HGLibB_28113	MAP2K6	151	165	132	32	16	4	114	143	149	26	5
HGLibB_48298	TAS1R2	70	71	26	5	4	4	72	267	93	89	6
HGLibB_05838	C1orf229	732	783	293	96	12	11	559	521	360	57	19
HGLibB_27945	MAGEF1	193	190	195	24	6	6	149	163	80	10	3
HGLibB_17706	FN3K	371	320	252	54	13	13	478	388	280	86	14
HGLibB_35406	PCDHA7	144	148	68	33	1	1	168	100	150	18	3
HGLibB_21325	HIRIP3	4	6	7	2	0	1	5	8	7	2	3
HGLibB_52314	TWIST2	243	481	154	41	15	14	220	439	343	590	37
HGLibB_35659	PCYT2	65	76	38	21	2	5	123	51	52	16	6
HGLibB_12983	DERL3	180	275	270	61	7	11	131	226	200	179	4
HGLibB_47490	STON1-GTF2A1L	139	269	141	35	3	5	217	273	171	80	6
HGLibB_36554	PIGX	68	87	46	18	0	2	56	148	74	20	5
HGLibB_52592	UBE2S	406	305	120	41	4	7	410	478	182	33	12
HGLibB_20324	GRM5	100	169	15	11	3	5	113	137	117	4	4
HGLibB_53755	VPS9D1	189	189	120	89	6	28	163	251	244	337	134
HGLibB_26263	LENG8	157	181	36	25	3	7	152	194	103	15	9
HGLibB_30589	MYADM	1337	523	444	146	71	68	1484	1986	2388	1243	95
HGLibB_14006	DSG3	19	36	16	19	11	6	17	15	18	14	14
HGLibB_12455	DCBLD1	154	95	224	343	370	270	141	229	125	58	14
HGLibB_06882	CACNA1E	107	140	40	54	12	11	112	243	134	23	6
HGLibB_05012	BZW2	353	309	226	88	10	10	422	368	309	68	15
HGLibB_08838	CDKN2D	13	29	12	11	0	2	10	44	7	2	3
HGLibB_56260	ZNF586	144	60	58	19	9	5	134	98	72	35	7
HGLibB_47457	STK40	458	443	214	92	13	13	398	309	265	109	14
HGLibB_14549	EFHC1	102	134	117	17	1	4	56	37	49	21	3
HGLibB_50399	TMEM59	343	284	319	56	16	7	445	453	525	79	16
HGLibB_31797	NFRKB	18	20	17	4	1	3	19	30	46	20	0
HGLibB_32447	NPM2	130	145	34	40	1	7	161	173	362	79	6
HGLibB_28234	MAPK4	499	505	178	67	19	21	534	665	461	128	15
HGLibB_29176	MICALL2	42	152	24	11	2	5	103	41	18	6	7
HGLibB_53274	USP34	100	97	97	21	8	6	150	172	122	19	4
HGLibB_10873	CPA1	103	61	21	28	4	3	44	50	40	3	9
HGLibB_34099	OR52B2	16	49	10	5	6	1	28	10	5	5	4
HGLibB_52021	TTC25	188	187	85	32	2	4	228	190	268	103	8
HGLibB_28979	METTL7B	169	211	124	33	10	6	183	255	243	70	10
HGLibB_49444	TIMM17B	238	235	313	65	9	7	177	191	112	23	17
HGLibB_48299	TAS1R2	298	264	289	159	17	14	291	242	209	33	16
HGLibB_15918	FADS3	101	189	98	46	8	8	168	179	178	33	5
HGLibB_38014	PPP1R18	79	54	52	10	0	3	85	101	46	7	1
HGLibB_56271	ZNF592	44	62	50	18	3	5	51	50	30	6	0
HGLibB_13962	DROSHA	40	56	116	31	3	5	49	86	62	18	5
HGLibB_41984	RPP38	62	69	13	9	5	1	85	107	33	17	3
HGLibB_03129	ARSB	120	91	133	38	8	4	121	181	161	16	2
HGLibB_31550	NECAP1	180	136	493	112	10	10	159	243	180	171	23
HGLibB_05136	C11orf42	179	172	95	35	2	4	125	93	45	11	9
HGLibB_34521	OR9A4	99	79	111	81	28	13	116	135	352	1487	2460
HGLibB_11418	CSRNP3	47	61	10	10	1	4	88	81	31	20	5
HGLibB_26629	LMAN2L	24	51	88	31	3	3	79	50	53	19	22
HGLibB_51172	TRABD2B	86	139	57	26	11	9	79	103	89	43	13
HGLibB_51679	TRPC5OS	126	166	179	44	5	10	180	207	100	30	4
HGLibB_57332	NonTargetingControlGuideForHuman_0304	148	170	54	10	3	8	162	145	146	60	7
HGLibB_52366	TXNIP	43	34	26	7	4	0	39	12	22	5	7
HGLibB_51431	TRIM41	338	363	1255	1722	856	600	276	291	267	176	47
HGLibB_36194	PGK1	37	41	54	58	4	3	43	65	58	20	6
HGLibB_17427	FGFR4	146	190	63	77	15	10	239	202	134	10	11
HGLibB_17572	FKBPL	57	57	18	41	4	1	64	12	21	3	9
HGLibB_51967	TSTD2	52	79	56	27	1	2	76	57	63	24	1
HGLibB_04827	BRMS1	155	121	54	26	5	6	133	81	139	14	5
HGLibB_12518	DCST2	300	292	150	57	8	5	319	273	220	62	12
HGLibB_50141	TMEM208	55	32	16	5	2	4	19	30	32	4	2
HGLibB_14436	EDEM2	135	169	108	40	7	4	151	131	93	41	4
HGLibB_35737	PDE3B	115	134	344	106	20	6	183	228	376	60	17
HGLibB_20608	GUCA1B	199	203	204	52	5	8	210	191	98	58	6
HGLibB_13226	DIO3	108	106	71	26	4	4	98	52	64	5	5
HGLibB_43202	SEC61G	130	156	102	43	3	3	170	142	88	22	3
HGLibB_31450	NDUFAF4	329	300	107	32	13	5	324	275	436	73	5
HGLibB_16071	FAM127C	197	162	123	123	108	53	176	221	190	74	14
HGLibB_30423	MTRF1	213	186	93	30	14	4	226	276	143	62	5
HGLibB_43578	SET	144	92	114	37	6	9	223	247	183	51	2
HGLibB_33330	OLIG3	184	289	70	29	12	13	174	126	169	22	4
HGLibB_30703	MYL1	476	606	1108	1288	153	37	538	705	719	291	63
HGLibB_06753	C9orf72	67	65	31	8	4	5	82	118	63	15	7
HGLibB_08057	CCNB2	628	651	304	142	15	17	611	657	659	215	20
HGLibB_38026	PPP1R2	3	3	4	2	2	3	15	5	8	2	1
HGLibB_30226	MSTO1	63	74	4	3	5	3	32	37	28	89	65
HGLibB_18253	FZD6	137	182	121	56	19	12	190	163	144	20	5
HGLibB_31607	NEK3	163	110	41	11	3	9	132	142	104	27	2
HGLibB_51870	TSPAN33	554	637	1897	3894	2171	255	647	746	970	423	151
HGLibB_04010	B4GALNT1	136	133	35	20	6	7	113	101	124	10	4
HGLibB_39255	PTGDR	55	64	27	35	3	2	50	91	70	6	8
HGLibB_32847	NUAK1	51	26	48	14	1	3	23	32	18	2	1
HGLibB_34685	OTOL1	83	73	38	9	1	1	68	94	52	7	5
HGLibB_39221	PTCH2	253	293	73	33	2	4	198	316	310	57	6
HGLibB_44911	SLC35B3	103	71	48	22	3	0	129	94	26	4	4
HGLibB_09422	CHGA	78	75	340	707	799	136	52	45	90	36	5
HGLibB_12749	DDX60	80	63	409	417	106	31	107	110	148	25	8
HGLibB_44846	SLC30A10	73	70	44	20	2	0	88	101	75	9	1
HGLibB_04953	BTLA	63	133	86	11	3	5	148	176	99	30	3
HGLibB_27011	LPA	171	135	60	27	15	12	135	149	175	82	8
HGLibB_03012	ARMC2	876	487	2292	6545	13088	13099	335	654	929	9601	18863
HGLibB_19758	GPD1L	90	76	16	30	6	3	97	125	55	7	3
HGLibB_34288	OR5M11	77	72	64	36	5	3	126	135	69	26	4
HGLibB_03545	ATP10B	206	159	81	33	9	8	177	108	173	35	22
HGLibB_19868	GPR137	295	228	55	46	16	4	276	570	714	179	11
HGLibB_01178	AGER	110	110	36	39	11	22	87	45	27	27	21
HGLibB_07201	CAPZA2	129	59	114	27	4	2	98	158	81	32	6
HGLibB_06338	C4orf48	138	83	125	63	3	3	108	104	57	18	10
HGLibB_38015	PPP1R1A	229	185	134	80	1	10	287	258	234	98	10
HGLibB_37760	PPAN	20	22	8	9	2	6	24	24	29	2	1
HGLibB_42585	SAFB2	437	470	681	364	20	23	465	456	514	152	18
HGLibB_24034	KAT8	31	47	2	7	3	3	6	5	7	2	3
HGLibB_08874	CDS1	132	212	107	36	11	9	172	251	224	57	18
HGLibB_47374	STEAP4	138	219	298	58	5	7	182	226	74	28	4
HGLibB_57671	NonTargetingControlGuideForHuman_0643	119	118	59	37	15	8	128	120	90	22	4
HGLibB_06137	C2orf49	17	13	13	9	3	2	57	34	7	4	8
HGLibB_29141	MIA	83	101	123	15	2	4	111	92	14	5	9
HGLibB_52717	UBXN2A	33	20	11	6	3	1	32	60	24	16	2
HGLibB_35538	PCED1B	350	245	144	79	17	12	197	305	337	53	13
HGLibB_29890	MRPL22	16	40	19	12	4	3	75	98	59	21	2
HGLibB_45363	SLC9A4	75	82	36	16	2	5	102	91	74	26	4
HGLibB_26018	LASP1	103	28	13	19	2	2	27	36	67	26	13
HGLibB_23641	ISLR2	96	44	73	32	5	3	68	70	31	7	4
HGLibB_23223	IMPDH1	39	50	13	6	1	2	46	50	21	4	1
HGLibB_56930	ZSCAN20	205	258	172	48	14	9	266	285	267	58	10
HGLibB_04611	BMP6	273	380	325	64	14	10	317	403	211	44	11
HGLibB_50512	TMEM99	330	302	157	116	21	13	373	647	485	228	50
HGLibB_10059	CLMN	79	63	18	9	4	1	57	14	27	8	1
HGLibB_33343	OMP	173	147	52	38	6	5	238	222	195	62	10
HGLibB_39884	RAB40AL	78	107	56	18	4	0	58	46	44	7	0
HGLibB_41417	RNF112	66	84	68	9	7	6	87	142	156	47	3
HGLibB_48706	TCF15	399	596	320	72	6	10	259	362	231	101	21
HGLibB_15258	EPGN	206	136	148	49	8	7	262	279	215	43	9
HGLibB_13928	DRAP1	28	39	17	8	7	2	32	40	34	12	7
HGLibB_40223	RARB	277	210	180	70	14	17	310	334	340	61	9
HGLibB_36660	PIP4K2B	112	62	100	32	2	1	69	88	100	18	5
HGLibB_22528	IDNK	28	36	19	8	3	1	75	27	9	5	1
HGLibB_25382	KRT10	37	28	26	38	4	5	30	5	8	3	3
HGLibB_29484	MMP26	354	235	206	83	12	11	334	439	406	109	35
HGLibB_43980	SHISA2	99	42	28	19	5	4	38	35	21	12	14
HGLibB_26052	LBX2	148	130	172	63	10	6	139	92	143	42	26
HGLibB_40631	RCC1	8	8	24	6	3	0	5	11	8	1	4
HGLibB_51913	TSPYL1	103	59	30	6	1	1	118	88	36	5	3
HGLibB_51683	TRPC7	67	35	35	26	5	7	87	94	172	5	5
HGLibB_09987	CLEC4M	183	201	106	34	6	9	149	253	107	76	27
HGLibB_17863	FOXJ1	364	272	88	68	10	7	299	500	324	146	12
HGLibB_54937	ZCCHC10	54	77	35	13	3	1	119	71	54	4	1
HGLibB_27246	LRRC24	161	241	205	41	6	9	135	114	116	11	12
HGLibB_08593	CDC73	72	76	109	24	4	6	60	61	16	13	5
HGLibB_56936	ZSCAN22	352	409	187	59	10	8	504	440	445	106	7
HGLibB_35888	PDPN	121	113	115	25	4	5	204	168	114	21	4
HGLibB_13306	DLG1	248	220	1375	1678	449	88	261	285	366	177	25
HGLibB_01554	ALDH1L2	63	92	13	10	0	5	71	21	12	10	4
HGLibB_04160	BARHL2	213	171	246	70	5	5	223	137	105	12	7
HGLibB_49406	TIGD2	321	299	277	47	8	14	355	486	256	23	8
HGLibB_37249	PMEL	174	143	29	38	11	7	187	165	172	35	4
HGLibB_15850	F2RL3	75	29	32	9	5	2	104	89	73	35	7
HGLibB_13126	DHRS7	102	97	75	10	3	3	70	85	48	4	3
HGLibB_02141	ANKRD7	176	308	139	32	8	4	244	177	263	69	5
HGLibB_22049	HRASLS2	82	110	95	33	2	5	77	162	86	13	4
HGLibB_06767	C9orf9	303	337	165	56	9	10	251	331	233	221	8
HGLibB_51369	TRIM22	37	95	44	30	5	4	69	72	84	13	10
HGLibB_12931	DENND4A	153	213	70	20	6	9	169	193	175	72	7
HGLibB_37416	POF1B	33	10	24	10	8	3	91	123	112	22	7
HGLibB_46493	SPATS2L	64	44	27	15	7	3	78	88	33	4	6
HGLibB_28432	MBD3L1	112	112	60	19	16	4	161	121	105	25	7
HGLibB_47337	STAT5A	58	94	49	22	1	3	120	108	25	8	5
HGLibB_42853	SCG5	84	112	74	14	4	4	116	136	120	35	2
HGLibB_54832	ZBTB46	237	167	49	39	5	3	119	130	99	3	10
HGLibB_57383	NonTargetingControlGuideForHuman_0355	141	128	91	31	6	5	160	115	100	9	6
HGLibB_23196	IMMP1L	349	415	134	79	13	12	430	436	194	25	14
HGLibB_27834	MAFB	950	762	366	105	11	15	663	832	479	163	19
HGLibB_40601	RBPMS	282	198	138	40	2	4	218	180	218	30	2
HGLibB_22352	HTR3B	20	29	39	23	3	3	43	39	12	2	3
HGLibB_18039	FSBP	95	64	82	27	5	6	152	141	91	13	2
HGLibB_49609	TLX1	45	51	9	7	2	2	91	87	44	45	3
HGLibB_17323	FGD2	66	32	4	2	3	4	65	88	80	57	7
HGLibB_00743	ADAM19	94	60	12	14	2	1	71	57	25	16	4
HGLibB_30206	MSRB3	739	715	3000	2830	2806	4898	605	815	2303	10531	14899
HGLibB_47493	STON2	1372	526	2316	8041	21325	24022	443	490	564	2920	5046
HGLibB_49417	TIGD6	151	130	78	48	11	5	200	245	140	22	5
HGLibB_39507	PTRHD1	41	172	62	31	4	13	64	46	76	5	9
HGLibB_39470	PTPRN	112	57	33	19	7	7	50	55	11	20	8
HGLibB_24894	KIF2B	161	142	176	22	3	5	255	212	193	100	4
HGLibB_46409	SPATA3	478	525	294	194	219	234	480	724	839	6039	13573
HGLibB_38269	PRAMEF4	418	432	129	64	15	6	358	684	709	327	27
HGLibB_11967	CYB561A3	124	110	6	7	5	9	128	232	75	14	6
HGLibB_36114	PFKFB4	53	29	67	18	3	1	23	16	26	11	6
HGLibB_41113	RHO	187	227	117	43	8	6	206	192	188	17	10
HGLibB_36084	PF4V1	95	98	34	6	4	1	95	70	29	23	6
HGLibB_44745	SLC26A5	107	172	508	134	4	8	117	95	178	39	9
HGLibB_02899	ARID4A	96	68	37	41	3	5	80	189	160	60	8
HGLibB_25996	LARP4	86	65	30	6	0	3	104	56	19	20	3
HGLibB_15265	EPHA10	235	223	376	107	23	9	320	264	270	84	12
HGLibB_35284	PBK	58	121	145	35	3	0	78	133	168	79	3
HGLibB_12067	CYP21A2	107	106	87	17	8	5	150	148	47	16	2
HGLibB_44481	SLC22A1	45	26	17	8	2	2	42	40	12	4	4
HGLibB_04174	BATF2	106	160	40	10	6	5	106	156	108	5	8
HGLibB_31628	NELFA	74	90	139	28	2	6	39	77	13	6	2
HGLibB_51164	TRABD	189	52	65	26	6	4	102	308	331	551	89
HGLibB_12526	DCTD	40	22	62	15	1	6	68	35	14	17	3
HGLibB_02227	ANXA13	121	140	56	23	3	1	163	167	77	18	5
HGLibB_30218	MST1R	167	282	100	41	16	6	308	265	172	22	4
HGLibB_14131	DUSP19	61	79	102	33	2	1	84	74	73	6	4
HGLibB_22707	IFRD1	39	41	75	10	5	4	35	69	76	9	10
HGLibB_13864	DPP9	74	104	36	39	23	14	100	84	69	10	21
HGLibB_24336	KCNQ2	34	51	31	19	5	2	47	48	15	7	12
HGLibB_31296	NCOA2	158	148	126	54	5	12	195	177	82	44	6
HGLibB_18948	GFRA4	134	158	49	22	4	6	131	143	134	211	24
HGLibB_08003	CCL26	170	176	84	29	5	5	252	181	132	18	6
HGLibB_24765	KIAA1671	96	150	24	9	3	2	85	99	40	5	6
HGLibB_12100	CYP2B6	467	396	232	129	17	11	540	650	321	33	10
HGLibB_08761	CDK3	376	569	635	326	14	20	259	303	185	40	20
HGLibB_08244	CD164L2	106	147	129	36	8	7	116	158	75	12	13
HGLibB_45051	SLC39A14	13	14	12	4	3	2	19	9	37	5	1
HGLibB_35809	PDGFRB	338	244	333	221	86	105	300	361	329	180	313
HGLibB_11472	CSTF1	125	118	198	49	9	11	165	124	165	47	6
HGLibB_44000	SHISA9	202	332	309	243	39	17	180	400	232	173	72
HGLibB_46250	SP5	361	578	208	58	10	12	215	368	356	199	14
HGLibB_41737	RP1L1	167	123	140	35	14	8	191	191	64	22	12
HGLibB_14232	DYNLL1	29	39	26	15	1	0	29	33	16	6	1
HGLibB_16748	FAM86A	123	133	45	23	4	7	131	105	73	16	3
HGLibB_12057	CYP1A2	51	35	9	5	3	4	27	19	37	2	6
HGLibB_32485	NPTN	186	178	83	31	18	10	274	227	356	63	15
HGLibB_21344	HIST1H1T	144	191	143	24	3	7	203	151	118	7	3
HGLibB_00987	ADK	278	357	135	80	19	8	411	507	468	42	3
HGLibB_18318	GABBR2	55	121	139	97	50	6	135	98	119	44	8
HGLibB_17205	FCRL2	128	256	102	23	7	5	204	136	119	26	1
HGLibB_04999	BUD31	203	86	69	32	20	17	318	456	516	397	204
HGLibB_04404	BEND4	118	87	71	37	2	7	78	41	43	16	4
HGLibB_00044	AAED1	287	172	202	52	10	5	307	360	280	181	8
HGLibB_10325	CNOT2	72	96	79	18	7	2	79	38	75	21	5
HGLibB_16092	FAM132A	348	185	112	87	7	7	221	201	183	48	8
HGLibB_20245	GRID1	49	31	48	20	3	1	52	97	65	118	16
HGLibB_20360	GRXCR1	57	89	2	6	2	1	26	29	43	54	2
HGLibB_25041	KLF5	63	43	78	29	2	4	88	132	56	21	8
HGLibB_44205	SIX6	220	309	194	133	134	114	184	179	100	48	28
HGLibB_52547	UBE2H	222	156	83	53	4	4	345	286	190	27	3
HGLibB_48035	SYT9	105	120	26	30	2	3	104	89	27	16	2
HGLibB_28973	METTL6	174	177	51	28	11	4	276	248	433	116	7
HGLibB_22814	IGFL3	22	58	39	20	4	6	82	37	31	6	12
HGLibB_42536	S100Z	53	38	20	1	2	2	83	89	15	16	2
HGLibB_33477	OR10J1	183	172	127	48	14	18	209	252	182	35	6
HGLibB_36044	PEX11G	172	216	209	61	4	13	131	281	159	133	8
HGLibB_38717	PRPSAP2	175	181	162	66	4	2	239	233	112	69	5
HGLibB_55697	ZNF3	106	126	93	26	3	3	138	168	109	12	4
HGLibB_44506	SLC22A17	75	89	511	188	12	6	94	113	128	63	7
HGLibB_06771	C9orf91	92	90	162	19	2	4	67	38	131	35	4
HGLibB_26254	LEMD3	71	81	214	38	10	8	98	105	60	23	4
HGLibB_29542	MOAP1	337	218	305	49	5	13	261	407	505	746	42
HGLibB_14908	ELMO1	50	30	32	23	6	2	45	54	113	60	4
HGLibB_10401	CNTN5	121	86	75	19	2	2	146	94	91	10	2
HGLibB_49036	TEX30	48	90	113	32	5	7	135	209	199	73	17
HGLibB_15263	EPHA1	350	382	80	142	41	18	379	579	873	800	303
HGLibB_30420	MTR	180	140	172	53	29	20	235	161	65	36	7
HGLibB_53985	WDR25	3	3	7	3	4	1	3	4	1	2	4
HGLibB_30832	MYOC	136	221	86	27	9	7	155	273	180	30	4
HGLibB_52286	TUSC5	552	575	327	175	11	18	640	564	436	188	30
HGLibB_51997	TTC18	102	254	133	18	7	5	171	171	156	15	5
HGLibB_17164	FCGR1B	142	134	71	45	4	6	128	123	29	10	3
HGLibB_21460	HIST1H4B	47	90	63	12	1	2	90	53	29	4	2
HGLibB_54000	WDR33	71	77	117	87	15	13	61	105	29	13	3
HGLibB_44575	SLC24A5	62	67	15	9	4	5	43	127	49	8	8
HGLibB_51862	TSPAN31	31	35	12	7	3	1	29	10	10	6	4
HGLibB_33252	ODF4	65	33	11	4	3	2	79	59	67	27	0
HGLibB_23303	INPP1	195	204	248	73	15	11	213	228	221	71	39
HGLibB_11548	CTAG1B	33	77	15	14	8	6	32	34	96	16	7
HGLibB_21581	HLA-DOA	264	237	132	78	23	9	297	410	233	148	25
HGLibB_37373	PNPLA7	173	151	47	32	7	4	100	121	110	27	5
HGLibB_36498	PIGB	125	82	90	32	7	7	122	97	91	10	4
HGLibB_09059	CENPL	132	112	265	42	8	7	161	138	98	38	35
HGLibB_32080	NLRP5	145	116	197	72	10	4	147	139	67	39	8
HGLibB_45856	SNCAIP	107	135	94	18	3	9	146	132	27	27	3
HGLibB_52962	UNC5D	453	722	555	1331	1011	1234	306	385	349	881	617
HGLibB_11023	CPXM1	121	118	37	23	2	3	122	101	105	19	5
HGLibB_05744	C1orf111	26	20	15	5	8	1	21	7	8	4	3
HGLibB_23715	ITGA9	221	98	123	49	9	3	183	143	98	21	4
HGLibB_13166	DHX34	219	323	238	48	6	15	232	265	305	111	3
HGLibB_06245	C3orf52	80	139	129	45	5	6	91	72	74	47	4
HGLibB_32539	NR1H3	132	108	53	19	9	2	123	149	149	17	6
HGLibB_10090	CLPP	21	29	50	3	1	0	28	13	25	10	3
HGLibB_23825	ITPR3	109	128	66	40	1	9	120	162	87	13	5
HGLibB_46521	SPDYC	243	275	181	58	6	5	180	216	144	28	5
HGLibB_43491	SERPINB13	202	192	133	27	8	8	265	369	323	20	4
HGLibB_38149	PPP3R2	191	115	88	41	4	6	185	215	137	21	6
HGLibB_03249	ASB8	2252	1040	4134	14473	40143	42559	736	975	1235	8113	16079
HGLibB_38571	PRMT10	82	96	114	33	7	5	58	162	63	10	4
HGLibB_04918	BTBD7	71	117	46	6	10	3	92	104	57	10	15
HGLibB_10261	CNGA4	497	548	394	333	264	468	556	540	426	224	20
HGLibB_12101	CYP2C18	55	109	17	15	1	2	90	148	134	43	4
HGLibB_33543	OR12D2	63	99	98	32	3	6	59	77	32	15	12
HGLibB_06750	C9orf69	445	514	468	219	38	17	573	547	403	73	19
HGLibB_17554	FKBP4	71	37	93	13	5	5	99	127	43	5	5
HGLibB_30439	MTRNR2L4	225	262	212	29	8	6	220	234	217	46	11
HGLibB_43744	SGCA	66	30	11	14	1	1	73	45	22	5	2
HGLibB_45415	SLCO4A1	358	357	221	132	14	16	313	393	341	58	12
HGLibB_31246	NCCRP1	69	90	50	41	28	15	190	119	91	28	55
HGLibB_51099	TPP2	36	46	24	7	2	3	35	27	41	8	7
HGLibB_26337	LGALS7B	381	355	178	61	13	13	308	518	255	86	10
HGLibB_05411	C15orf54	331	322	762	1036	1287	204	438	373	255	91	26
HGLibB_34767	OXCT1	129	147	165	49	2	3	60	50	153	83	7
HGLibB_30139	MSANTD4	10	29	5	7	2	2	10	8	9	3	5
HGLibB_03854	ATXN7L2	81	16	39	10	4	3	45	62	7	2	1
HGLibB_12431	DCAF4L2	40	5	13	5	0	0	5	4	8	6	0
HGLibB_22303	HSPD1	59	78	89	18	2	4	63	76	84	17	18
HGLibB_48789	TCP11L2	223	426	286	82	44	39	420	654	661	107	20
HGLibB_29154	MIB2	198	214	120	26	2	6	171	159	170	17	5
HGLibB_37583	POLR3H	28	48	32	8	3	4	39	42	60	9	0
HGLibB_44402	SLC16A9	85	55	44	19	7	4	87	77	44	7	7
HGLibB_49840	TMEM121	3	10	5	5	2	0	30	10	3	4	1
HGLibB_16936	FBN2	361	326	221	147	71	44	395	336	279	90	25
HGLibB_54874	ZC2HC1B	118	168	156	29	13	9	159	179	146	91	30
HGLibB_47386	STIM2	29	46	72	34	11	2	48	21	51	66	15
HGLibB_56095	ZNF524	231	264	129	40	4	6	135	282	175	42	8
HGLibB_36945	PLCD3	82	160	47	17	4	9	173	118	108	6	5
HGLibB_54210	WFDC9	63	43	236	66	4	14	37	16	29	5	8
HGLibB_32701	NSD1	121	134	321	581	450	28	90	96	51	20	24
HGLibB_05503	C16orf95	626	620	520	230	25	18	551	622	653	175	24
HGLibB_09788	CLASP2	136	115	23	14	6	3	99	75	37	4	2
HGLibB_31940	NIT1	114	96	64	25	8	7	206	189	55	17	1
HGLibB_40589	RBP5	20	22	24	11	3	1	29	33	22	7	5
HGLibB_06815	CA7	25	28	35	5	2	1	18	40	12	8	3
HGLibB_45970	SNX10	100	75	41	41	14	5	163	161	153	9	6
HGLibB_05533	C17orf49	47	57	18	13	0	2	85	54	70	18	0
HGLibB_20536	GTF2I	338	311	188	68	15	8	347	373	392	237	19
HGLibB_52413	TYSND1	235	165	64	20	4	7	262	210	145	62	5
HGLibB_00918	ADCY5	82	74	60	15	6	8	140	137	168	73	13
HGLibB_12818	DEFB106A	153	200	773	180	13	14	195	229	242	97	14
HGLibB_05212	C11orf94	237	263	488	101	11	14	248	300	274	77	13
HGLibB_27143	LRIG3	112	85	105	33	3	1	68	136	101	28	4
HGLibB_24225	KCNJ13	266	232	398	444	201	78	292	238	236	42	12
HGLibB_39736	RAB11A	48	39	116	36	14	9	145	109	131	50	12
HGLibB_51311	TREX2	287	338	318	41	9	12	321	296	229	48	12
HGLibB_01136	AGAP11	216	251	105	27	4	3	195	210	311	137	19
HGLibB_39676	QPCT	34	76	35	36	11	0	30	33	51	11	5
HGLibB_27375	LRRC70	114	145	327	201	188	100	146	98	72	9	8
HGLibB_29328	MLEC	225	120	135	50	2	0	183	187	194	69	9
HGLibB_04955	BTN1A1	38	15	8	28	6	5	25	32	28	2	6
HGLibB_22653	IFNA5	791	645	570	218	39	43	1225	2152	2497	1906	850
HGLibB_04551	BLNK	116	45	40	14	2	0	59	47	62	18	3
HGLibB_26390	LHFP	232	251	278	107	12	20	251	154	214	70	6
HGLibB_17218	FCRL6	152	90	100	53	4	7	169	226	295	256	6
HGLibB_40995	RGR	188	225	123	25	4	5	167	129	213	76	4
HGLibB_18803	GCSAM	27	40	9	7	4	3	17	15	18	6	5
HGLibB_38186	PPT2	56	65	37	13	10	2	72	46	74	8	1
HGLibB_40803	RER1	54	75	12	3	3	3	56	28	13	4	3
HGLibB_41411	RNF11	96	55	7	9	3	10	104	85	17	6	7
HGLibB_11746	CTXN2	215	213	27	36	7	8	185	111	77	24	2
HGLibB_30752	MYLK4	269	255	53	17	8	11	292	278	198	33	7
HGLibB_35771	PDE6G	278	246	45	32	18	10	250	297	200	37	20
HGLibB_02372	APBA3	157	173	97	53	7	13	139	165	156	47	5
HGLibB_08760	CDK3	67	105	71	23	1	9	98	90	69	20	4
HGLibB_09953	CLEC2A	103	177	218	32	8	2	122	148	109	15	5
HGLibB_12712	DDX49	13	24	19	13	7	5	16	14	19	17	2
HGLibB_39319	PTH1R	161	181	101	58	9	6	190	214	111	11	2
HGLibB_08754	CDK2AP1	77	32	16	12	5	3	16	10	25	2	2
HGLibB_08738	CDK17	149	139	139	75	2	7	154	168	323	72	12
HGLibB_31615	NEK6	74	161	927	2601	1768	555	145	139	204	110	67
HGLibB_33809	OR2T10	107	70	8	12	3	3	127	131	36	33	4
HGLibB_28476	MBOAT1	98	51	44	21	3	0	103	21	53	2	4
HGLibB_31640	NELL1	139	155	117	33	7	2	168	198	139	11	7
HGLibB_07159	CAPN2	31	87	63	15	5	5	48	54	27	1	7
HGLibB_06961	CADM1	260	162	197	60	8	5	150	165	175	60	4
HGLibB_41425	RNF114	17	12	6	6	7	3	4	5	5	4	1
HGLibB_25275	KLRG1	77	115	111	20	4	4	81	55	87	34	9
HGLibB_12315	DAPK3	114	70	22	40	2	1	92	88	37	7	5
HGLibB_41310	RLTPR	88	170	302	72	5	6	96	166	139	29	8
HGLibB_45937	SNRPN	94	43	15	8	3	5	68	51	56	8	3
HGLibB_09724	CISD3	75	121	169	58	17	16	55	34	40	4	5
HGLibB_34229	OR5D13	113	116	71	36	16	5	137	170	80	48	10
HGLibB_09490	CHMP6	43	33	15	7	4	2	63	90	60	7	1
HGLibB_40886	RFPL4A	127	141	120	38	4	4	140	158	82	33	6
HGLibB_55043	ZDHHC24	127	48	11	12	3	2	79	49	14	18	2
HGLibB_35224	PATE1	80	46	26	12	4	3	85	60	54	17	1
HGLibB_17102	FBXO7	97	108	75	14	11	6	108	118	33	12	9
HGLibB_39411	PTPN22	190	184	225	32	6	3	145	152	102	27	10
HGLibB_16761	FAM89B	80	96	44	34	2	2	106	112	48	6	2
HGLibB_38928	PRTFDC1	75	67	22	26	1	2	86	66	23	5	3
HGLibB_50314	TMEM37	13	15	14	5	4	1	12	21	66	6	3
HGLibB_31884	NID2	306	294	161	39	7	10	285	525	241	65	10
HGLibB_46647	SPINK7	34	100	156	34	4	1	57	104	73	7	4
HGLibB_55453	ZNF169	424	470	8420	4089	263	169	331	748	1494	1521	77
HGLibB_34345	OR6C4	150	114	62	31	8	3	178	90	78	24	5
HGLibB_40099	RALB	97	41	38	35	1	2	68	35	25	7	3
HGLibB_03412	ATAD3B	218	156	35	27	6	2	157	176	77	41	5
HGLibB_24256	KCNJ9	75	56	22	13	3	4	73	22	20	9	3
HGLibB_57624	NonTargetingControlGuideForHuman_0596	245	291	160	38	8	4	235	312	499	167	15
HGLibB_11285	CRYZL1	173	180	2164	5403	3448	508	83	96	378	432	222
HGLibB_49699	TMC5	478	436	455	168	16	21	506	473	403	117	14
HGLibB_27699	LYPLA2	225	191	61	22	10	7	169	495	222	41	5
HGLibB_27384	LRRC73	153	112	130	50	2	6	151	268	133	65	9
HGLibB_19971	GPR21	36	60	115	16	1	9	65	62	41	11	1
HGLibB_33630	OR1J1	22	16	11	3	2	4	13	19	25	16	3
HGLibB_06353	C5AR2	113	108	149	27	9	5	152	94	117	25	7
HGLibB_08058	CCNB3	118	171	92	29	6	2	141	138	141	17	6
HGLibB_37003	PLD6	234	279	132	41	6	14	165	224	225	36	6
HGLibB_48148	TAF13	16	27	45	11	2	3	52	31	21	16	1
HGLibB_16658	FAM69B	115	341	134	38	6	4	81	205	155	245	59
HGLibB_35148	PARG	160	201	143	36	14	3	201	207	164	30	5
HGLibB_00794	ADAMTS12	220	171	61	34	3	2	159	123	86	27	5
HGLibB_51307	TREX1	88	54	98	25	1	3	47	51	116	47	8
HGLibB_44366	SLC16A10	123	221	113	23	4	3	166	203	134	45	17
HGLibB_43295	SEMA4D	367	343	168	50	9	12	346	559	293	135	24
HGLibB_03167	ARTN	141	125	348	265	14	17	71	127	76	21	10
HGLibB_41991	RPRD1A	53	76	88	18	4	2	89	55	65	15	2
HGLibB_19727	GPBP1	87	20	37	22	6	0	98	58	73	5	3
HGLibB_57020	ZYX	374	383	288	74	17	8	467	420	334	101	10
HGLibB_41575	RNF215	185	185	152	28	13	3	246	202	160	26	5
HGLibB_31974	NKIRAS1	55	85	40	16	4	10	92	75	74	32	3
HGLibB_31348	NDEL1	68	64	40	7	4	2	83	39	25	20	2
HGLibB_48728	TCF4	163	116	197	61	8	4	160	177	157	22	6
HGLibB_35549	PCGF2	145	64	78	31	9	4	173	97	81	21	26
HGLibB_39956	RABEPK	23	24	6	4	2	4	7	9	7	2	2
HGLibB_28675	ME3	202	175	91	31	16	12	213	176	136	94	16
HGLibB_17416	FGFR1OP	32	31	8	5	3	2	59	36	7	0	2
HGLibB_00633	ACTL9	232	316	1456	736	38	42	155	168	154	28	34
HGLibB_14088	DUPD1	129	221	39	30	4	5	242	258	280	42	4
HGLibB_55644	ZNF274	98	85	100	50	5	3	209	210	180	23	5
HGLibB_09475	CHMP3	35	62	58	12	3	0	45	91	39	4	2
HGLibB_30400	MTMR9	174	266	178	34	12	6	201	236	272	131	8
HGLibB_08035	CCL8	163	108	44	14	7	8	96	197	152	62	4
HGLibB_53470	VASN	277	254	179	104	24	4	284	295	254	25	7
HGLibB_13987	DSCR4	53	52	23	12	3	4	66	137	36	19	4
HGLibB_47307	STARD4	349	215	300	178	22	9	456	441	334	211	37
HGLibB_42869	SCGB2A1	308	413	164	63	9	7	276	287	251	83	5
HGLibB_44436	SLC18A2	191	193	72	46	9	10	250	245	151	167	6
HGLibB_50104	TMEM199	53	55	33	14	9	9	79	82	48	16	1
HGLibB_47234	ST8SIA2	381	480	432	476	103	103	288	325	157	53	10
HGLibB_16146	FAM153A	49	83	61	25	1	1	64	51	20	5	0
HGLibB_53687	VPS26A	107	89	35	10	3	3	111	126	79	25	12
HGLibB_18954	GGA1	168	148	438	433	109	91	118	188	513	1189	126
HGLibB_42113	RPS6KA4	73	118	67	35	5	4	63	101	80	12	7
HGLibB_48270	TARBP1	62	94	91	22	6	1	60	52	71	6	5
HGLibB_04157	BARHL1	288	272	129	49	12	8	224	227	242	42	7
HGLibB_54258	WISP3	92	29	29	12	3	2	86	97	125	29	4
HGLibB_42951	SCN8A	60	97	45	12	4	1	113	126	68	11	4
HGLibB_06871	CACNA1A	256	214	128	39	19	8	310	317	438	53	7
HGLibB_25606	KRTAP13-1	168	217	220	74	17	11	167	135	82	20	7
HGLibB_53261	USP3	48	100	14	16	3	3	32	46	12	6	7
HGLibB_10964	CPNE9	76	58	70	12	3	3	82	53	130	30	6
HGLibB_42227	RRP7A	38	40	55	5	1	3	21	10	15	5	3
HGLibB_56194	ZNF566	169	200	86	57	16	3	189	221	74	10	4
HGLibB_30389	MTMR4	78	138	216	73	3	3	126	183	147	57	7
HGLibB_51011	TP53RK	44	24	10	16	2	4	37	56	41	4	11
HGLibB_17936	FPGS	60	72	25	6	2	1	50	19	10	8	3
HGLibB_53270	USP32	127	105	100	18	14	3	96	129	85	12	5
HGLibB_39203	PTBP2	78	83	36	51	31	38	114	168	115	30	21
HGLibB_27971	MAGT1	115	103	25	13	5	3	122	64	40	6	3
HGLibB_21265	HID1	331	402	521	171	46	22	253	330	280	28	8
HGLibB_49233	THAP11	129	43	59	39	7	5	40	65	27	20	9
HGLibB_57089	NonTargetingControlGuideForHuman_0061	90	122	91	26	5	6	66	40	19	4	2
HGLibB_16541	FAM26E	47	74	40	27	6	4	69	51	15	4	1
HGLibB_07683	CCDC17	241	234	98	53	4	4	314	348	182	68	7
HGLibB_05346	C14orf182	187	260	89	58	7	12	323	333	192	113	5
HGLibB_13924	DRAM2	162	172	95	37	8	2	237	250	255	17	11
HGLibB_34704	OTP	261	271	57	30	7	6	195	324	420	124	78
HGLibB_34915	PACSIN1	137	109	108	41	6	6	230	180	134	18	3
HGLibB_33438	OR10AG1	22	18	19	15	9	4	21	24	21	2	4
HGLibB_09045	CENPE	16	7	21	19	28	8	17	32	13	38	38
HGLibB_01987	ANKRD1	118	180	111	24	10	2	192	191	55	13	3
HGLibB_07555	CCDC12	70	67	6	2	3	3	56	37	7	4	4
HGLibB_09886	CLDN3	45	58	61	32	2	7	54	67	37	6	5
HGLibB_52470	UBAC1	149	102	106	64	11	6	116	78	165	46	10
HGLibB_25498	KRT74	69	107	1373	1256	93	12	50	54	159	40	23
HGLibB_52030	TTC28	456	416	284	120	17	12	504	510	433	80	15
HGLibB_21737	HMX3	109	155	348	62	2	4	130	165	127	17	7
HGLibB_44438	SLC18A3	87	84	39	23	3	1	92	79	43	8	7
HGLibB_14051	DTWD1	88	80	10	13	3	1	127	113	100	50	2
HGLibB_31164	NBEA	73	27	41	34	7	7	100	54	76	36	8
HGLibB_07973	CCL17	128	145	85	59	2	4	129	149	165	27	2
HGLibB_16368	FAM198B	196	253	301	100	11	11	170	252	118	24	11
HGLibB_20196	GRB10	23	32	15	18	2	1	38	23	13	4	5
HGLibB_30417	MTPN	87	122	83	35	2	5	122	87	68	11	9
HGLibB_33573	OR13F1	64	169	53	41	3	1	140	119	102	90	6
HGLibB_03700	ATP6V0A1	78	47	78	12	2	3	70	50	77	18	6
HGLibB_09878	CLDN23	303	246	69	32	10	9	113	185	90	45	7
HGLibB_15396	ERBB3	41	58	84	37	2	2	62	25	32	4	1
HGLibB_23093	IL2RG	182	175	117	39	13	8	173	201	213	40	8
HGLibB_19621	GOLGB1	100	162	54	26	6	4	136	127	86	42	5
HGLibB_05269	C12orf60	117	30	4	3	2	4	32	49	22	4	2
HGLibB_26440	LIFR	38	46	60	6	3	6	92	166	157	14	4
HGLibB_40613	RC3H2	281	305	170	60	5	11	338	303	209	94	12
HGLibB_04856	BRWD3	44	34	13	8	2	7	38	23	16	5	5
HGLibB_49763	TMED7-TICAM2	192	67	46	25	2	5	173	132	118	29	11
HGLibB_31162	NBAS	87	111	100	28	6	9	117	81	98	17	4
HGLibB_53834	VWA2	95	109	49	19	6	4	165	86	66	12	4
HGLibB_13326	DLGAP3	288	249	104	50	6	5	325	287	158	92	8
HGLibB_28262	MAPKAPK3	351	184	182	76	13	7	278	242	126	61	15
HGLibB_01131	AGA	133	128	128	21	6	9	136	128	81	19	8
HGLibB_39160	PSMG2	7	8	0	9	3	5	15	5	7	6	5
HGLibB_47309	STARD5	116	117	21	21	4	9	80	189	73	22	5
HGLibB_32296	NOTCH1	786	1181	1698	1132	45	31	627	682	737	401	53
HGLibB_13209	DICER1	31	29	35	11	1	5	62	62	65	10	1
HGLibB_28393	MATN3	178	80	82	56	8	2	113	174	218	150	13
HGLibB_48132	TADA3	298	242	204	74	3	12	385	330	237	85	11
HGLibB_51709	TRPM8	190	158	214	70	27	42	176	167	315	161	49
HGLibB_28668	ME1	341	447	452	173	201	187	439	381	342	93	14
HGLibB_33912	OR4C45	216	276	201	77	14	10	359	353	240	42	7
HGLibB_56592	ZNF74	209	186	143	81	12	8	264	181	116	21	11
HGLibB_02563	APPL1	50	43	54	4	6	1	34	53	17	8	3
HGLibB_40146	RANBP17	860	893	921	141	30	19	857	1960	2371	839	26
HGLibB_24376	KCTD1	110	127	89	23	8	4	69	108	48	5	10
HGLibB_36419	PHTF2	202	153	1244	1971	660	130	134	396	764	1187	670
HGLibB_34844	P2RY6	243	381	88	23	7	14	295	354	159	98	13
HGLibB_43236	SELENBP1	272	415	133	55	7	9	248	292	231	116	9
HGLibB_04777	BRD4	36	38	10	8	7	2	34	40	26	14	11
HGLibB_07244	CARKD	103	71	52	18	4	5	82	79	33	3	3
HGLibB_00096	ABCA1	564	414	194	117	15	8	542	472	338	54	15
HGLibB_20855	HAUS4	10	41	29	6	4	3	39	46	20	11	3
HGLibB_07284	CASKIN1	98	131	96	59	2	11	144	104	98	63	11
HGLibB_11862	CXCL6	38	23	17	4	2	1	45	22	6	5	4
HGLibB_54901	ZC3H15	113	37	162	30	9	8	107	98	120	14	9
HGLibB_27230	LRRC17	1332	560	2136	4293	15188	15456	457	707	1001	8181	16357
HGLibB_33579	OR13H1	298	259	199	42	11	8	329	365	270	62	14
HGLibB_36880	PLA2R1	152	184	259	446	37	31	167	129	138	54	11
HGLibB_56900	ZPLD1	45	86	93	19	2	2	63	65	59	27	16
HGLibB_32527	NR0B2	361	222	358	116	31	53	362	416	262	166	14
HGLibB_16236	FAM170A	168	141	250	200	12	10	142	331	367	1023	357
HGLibB_48121	TACSTD2	137	168	67	15	2	4	90	119	68	4	8
HGLibB_41677	RNPS1	303	380	250	369	238	91	344	362	323	100	10
HGLibB_07969	CCL16	112	146	231	107	19	9	161	118	142	26	8
HGLibB_08280	CD200R1L	89	142	44	52	4	1	107	155	71	9	7
HGLibB_40450	RBM18	38	27	8	10	4	0	59	85	39	5	1
HGLibB_33152	OARD1	123	169	237	43	5	5	112	151	80	16	5
HGLibB_43510	SERPINB7	165	127	148	66	11	3	216	251	404	253	16
HGLibB_18066	FSHR	119	103	46	31	7	12	154	248	221	131	8
HGLibB_49643	TM4SF4	342	367	173	52	12	7	400	386	374	76	20
HGLibB_47830	SVIL	556	485	312	127	11	9	474	582	578	85	17
HGLibB_37871	PPIC	203	289	183	59	11	24	289	365	223	136	15
HGLibB_21059	HEBP2	459	395	1029	2589	3112	2435	344	359	651	2412	5005
HGLibB_48198	TAF8	43	80	301	410	214	85	57	80	153	282	219
HGLibB_18609	GARS	4	12	3	4	1	2	4	4	4	4	3
HGLibB_51963	TSTA3	46	62	25	8	2	1	69	129	412	379	9
HGLibB_07308	CASP4	228	214	260	48	14	6	252	208	104	25	4
HGLibB_53553	VENTX	187	194	156	28	5	6	201	193	213	25	7
HGLibB_50897	TOMM22	14	16	3	6	1	1	26	7	11	2	1
HGLibB_30542	MUT	44	36	81	28	4	3	66	53	51	21	2
HGLibB_33750	OR2G2	278	231	124	30	10	8	259	343	207	21	5
HGLibB_50126	TMEM203	229	105	45	28	4	4	176	284	178	30	6
HGLibB_25161	KLHL35	85	133	71	18	8	3	81	95	63	20	4
HGLibB_47600	STX7	77	59	42	12	5	4	51	108	49	22	5
HGLibB_37435	POLA1	42	54	12	9	6	4	62	143	139	236	125
HGLibB_21377	HIST1H2AL	245	122	120	64	13	16	212	194	123	42	7
HGLibB_18686	GBA	111	168	26	23	7	21	148	128	122	50	11
HGLibB_52131	TTLL12	463	533	234	170	7	21	506	595	483	191	14
HGLibB_39823	RAB31	90	141	47	42	4	4	151	183	70	12	8
HGLibB_01670	ALMS1	208	133	97	20	4	5	183	157	102	43	5
HGLibB_46628	SPINK13	188	160	113	60	7	10	175	193	166	48	4
HGLibB_54262	WIZ	81	69	45	20	2	2	88	63	40	18	6
HGLibB_11060	CRB2	258	330	265	58	5	11	245	240	309	182	7
HGLibB_02935	ARL14	328	206	895	1656	443	57	242	322	246	24	22
HGLibB_02734	ARHGAP24	405	374	164	60	8	11	504	546	658	172	32
HGLibB_46954	SRP72	30	88	85	9	3	5	24	69	26	7	2
HGLibB_42294	RSPO2	415	286	2798	1068	44	26	371	306	464	69	38
HGLibB_21248	HIAT1	77	66	17	19	7	3	33	52	15	14	2
HGLibB_10391	CNTN1	34	57	17	6	1	1	30	28	24	19	0
HGLibB_04927	BTC	90	153	154	41	8	2	111	91	52	13	4
HGLibB_15117	ENO1	55	38	51	18	1	5	63	88	42	17	4
HGLibB_19508	GNG8	151	181	9	5	4	3	87	156	104	16	5
HGLibB_10496	COL12A1	373	486	463	187	51	42	516	627	484	288	51
HGLibB_22006	HPGDS	18	47	11	10	2	2	38	30	30	4	1
HGLibB_55471	ZNF180	108	100	50	57	5	7	100	93	48	18	9
HGLibB_06946	CACNG8	18	38	25	15	1	4	9	38	19	16	5
HGLibB_19162	GJD2	220	159	85	36	7	6	327	311	90	44	16
HGLibB_17095	FBXO48	126	130	92	30	7	4	130	147	171	81	11
HGLibB_21806	HNRNPL	237	392	682	276	117	53	162	364	567	427	64
HGLibB_51138	TPSG1	53	22	16	14	3	2	24	25	15	7	3
HGLibB_16308	FAM184B	100	115	34	33	16	9	132	135	204	47	4
HGLibB_24998	KLC3	85	125	139	32	4	4	64	25	67	5	2
HGLibB_47664	SUGP2	134	250	82	26	14	4	118	183	139	39	5
HGLibB_07036	CALML6	112	176	462	143	7	17	115	160	97	50	4
HGLibB_56123	ZNF541	88	58	78	15	0	2	101	86	101	55	3
HGLibB_57990	NonTargetingControlGuideForHuman_0962	252	221	1101	1465	1162	282	277	244	272	150	64
HGLibB_36191	PGGT1B	48	35	43	29	4	3	50	53	71	21	1
HGLibB_42968	SCNN1G	90	31	42	20	8	9	65	158	146	65	29
HGLibB_37165	PLOD3	204	184	131	62	20	12	202	216	149	125	10
HGLibB_28006	MAML2	55	61	17	9	4	3	59	57	39	4	1
HGLibB_22471	ICAM4	211	273	68	23	7	4	174	186	321	146	4
HGLibB_06531	C7orf33	2029	1206	3729	10374	22424	22771	1025	1525	2634	15182	29464
HGLibB_00334	ABTB1	88	100	75	62	6	4	65	52	109	46	7
HGLibB_03802	ATPBD4	28	38	7	6	7	1	25	15	15	9	2
HGLibB_10916	CPEB4	109	74	73	28	4	1	100	114	71	25	3
HGLibB_42817	SCARB1	90	120	49	26	1	3	114	64	68	11	4
HGLibB_56963	ZSCAN5B	93	151	87	24	6	4	145	49	28	5	3
HGLibB_15549	ESPL1	18	45	7	4	4	2	13	4	11	2	3
HGLibB_43395	2024-09-06	197	319	174	54	17	7	298	307	147	37	11
HGLibB_14398	ECSIT	171	85	372	919	1039	2224	170	82	80	24	36
HGLibB_15350	EPS15L1	103	200	223	48	7	3	111	87	222	65	6
HGLibB_44568	SLC24A3	57	32	33	11	8	3	55	45	24	7	5
HGLibB_01717	ALS2	79	91	76	34	1	3	92	85	128	24	10
HGLibB_51576	TRIP12	119	127	61	6	3	1	100	87	54	26	17
HGLibB_49544	TLDC2	133	125	197	54	6	11	248	203	242	72	6
HGLibB_45184	SLC51A	474	420	592	331	26	17	393	500	403	156	12
HGLibB_18927	GFOD1	50	65	50	6	7	8	54	17	29	7	7
HGLibB_54468	XKR9	304	331	160	62	13	4	440	504	373	105	9
HGLibB_38198	PQBP1	349	200	85	18	9	13	185	407	389	222	37
HGLibB_24981	KIT	59	110	51	28	6	6	137	77	127	97	1
HGLibB_44355	SLC15A2	241	174	130	77	7	9	204	183	114	38	9
HGLibB_52441	UAP1	122	179	164	65	20	25	213	323	295	539	125
HGLibB_55176	ZFP91	83	111	75	27	5	3	101	76	223	77	2
HGLibB_09928	CLEC16A	203	243	205	86	10	9	246	249	211	39	19
HGLibB_17213	FCRL5	177	111	160	55	5	12	192	137	137	33	9
HGLibB_01714	ALPPL2	141	84	39	23	5	4	84	40	70	8	4
HGLibB_00223	ABCG5	281	327	686	86	15	9	244	352	359	198	14
HGLibB_36166	PGAP3	40	30	30	33	10	1	51	55	46	32	3
HGLibB_29518	MN1	402	278	174	83	6	10	329	324	199	87	5
HGLibB_19289	GLRX	239	225	69	119	15	6	311	259	256	21	10
HGLibB_56187	ZNF564	263	140	177	47	12	6	217	281	168	60	6
HGLibB_33442	OR10G2	152	129	167	58	18	5	139	171	130	38	15
HGLibB_33535	OR11H6	105	86	54	32	31	14	108	129	58	14	11
HGLibB_08524	CDC25B	257	209	206	95	7	7	236	169	109	15	15
HGLibB_21981	HP	337	257	305	107	8	10	322	334	227	45	9
HGLibB_42699	SARS2	21	42	7	4	3	2	23	22	10	6	3
HGLibB_13647	DNASE2B	147	177	143	38	13	11	218	319	206	18	7
HGLibB_46871	SRC	284	253	225	55	15	14	331	301	199	56	12
HGLibB_45521	SMAD3	60	48	109	18	4	5	99	98	144	49	5
HGLibB_23685	ITGA10	205	250	62	15	2	11	107	263	105	25	6
HGLibB_05247	C12orf45	214	162	128	35	1	8	134	107	96	22	7
HGLibB_01961	ANKHD1	145	133	84	32	11	8	157	146	117	20	9
HGLibB_57017	ZYG11B	136	106	32	9	2	3	130	130	151	88	4
HGLibB_52586	UBE2QL1	195	233	211	34	7	3	219	245	183	75	4
HGLibB_48893	TECTA	297	429	485	85	13	12	301	361	274	128	16
HGLibB_50629	TMX2	59	42	38	17	4	2	56	44	37	5	6
HGLibB_28660	MDM4	88	84	28	15	4	4	93	88	41	6	2
HGLibB_27278	LRRC33	332	479	307	135	15	21	453	487	461	143	18
HGLibB_49754	TMED5	30	34	6	1	0	1	46	32	9	6	0
HGLibB_49251	THAP7	73	87	44	16	4	3	98	94	82	29	10
HGLibB_32241	NOLC1	94	142	54	41	9	7	96	117	124	22	12
HGLibB_06456	C6orf170	66	69	400	65	7	6	72	106	162	170	8
HGLibB_05652	C19orf40	84	93	137	25	5	12	105	81	84	17	8
HGLibB_54557	YAE1D1	39	59	76	24	3	7	105	121	113	26	11
HGLibB_24482	KDM4D	75	57	180	23	5	4	71	49	63	6	11
HGLibB_14091	DUS1L	153	249	77	90	11	3	188	152	79	33	7
HGLibB_20399	GSK3A	29	75	71	16	2	4	90	101	84	22	6
HGLibB_55539	ZNF22	9	26	18	2	3	1	40	36	13	4	4
HGLibB_14830	EIF5	9	5	2	5	8	1	6	15	36	6	2
HGLibB_30441	MTRNR2L5	28	30	21	12	3	5	54	30	28	7	9
HGLibB_07133	CAPG	163	207	82	24	3	2	125	178	38	12	10
HGLibB_16821	FANCE	24	15	3	4	1	1	20	10	7	5	3
HGLibB_05458	C16orf58	97	119	89	18	9	4	124	165	68	27	9
HGLibB_07047	CALU	197	178	225	37	4	6	183	172	218	32	10
HGLibB_19695	GPALPP1	52	74	57	14	4	3	71	83	55	13	4
HGLibB_02929	ARL13A	92	111	81	46	4	9	145	83	32	5	1
HGLibB_18942	GFRA2	14	15	6	8	1	1	36	32	69	3	7
HGLibB_40236	RARRES3	66	81	13	24	4	2	76	77	32	34	5
HGLibB_41244	RIN3	79	132	44	10	3	2	103	64	21	15	6
HGLibB_01626	ALG3	167	419	990	213	22	18	273	358	355	88	10
HGLibB_15109	ENHO	21	9	12	7	6	6	19	25	24	2	5
HGLibB_48763	TCN1	212	179	116	42	7	12	247	253	247	59	4
HGLibB_55621	ZNF26	135	150	215	46	5	17	239	245	172	54	5
HGLibB_53520	VCX3A	100	72	86	72	32	31	84	131	112	52	16
HGLibB_36807	PKP2	203	280	64	21	10	4	214	248	154	42	6
HGLibB_37442	POLD1	68	73	14	9	6	2	61	31	26	4	1
HGLibB_50604	TMSB4X	228	231	283	154	23	7	383	345	202	63	7
HGLibB_55407	ZNF136	257	259	527	147	16	14	274	361	206	76	30
HGLibB_51292	TREM2	315	241	142	98	12	7	300	300	298	70	10
HGLibB_40177	RAP1GAP	43	49	17	6	5	1	67	15	24	7	12
HGLibB_52948	UNC5A	254	273	248	68	29	46	165	408	462	313	50
HGLibB_33407	OPRM1	61	49	17	10	2	1	80	33	52	6	4
HGLibB_50206	TMEM234	11	21	10	4	2	1	12	5	6	1	6
HGLibB_12865	DEFB126	155	152	45	44	11	8	188	126	105	7	8
HGLibB_30442	MTRNR2L5	153	221	106	42	3	7	164	82	73	6	1
HGLibB_44346	SLC14A1	24	65	24	10	16	15	39	33	30	13	17
HGLibB_33286	OIP5	55	56	11	5	1	3	25	33	14	6	2
HGLibB_27924	MAGEC3	145	176	313	70	6	9	122	72	91	27	15
HGLibB_41081	RHBDF1	152	204	96	9	5	5	140	249	145	33	10
HGLibB_09396	CHD7	89	37	24	34	8	11	65	82	45	13	10
HGLibB_40782	REM2	118	111	164	109	8	6	81	72	37	1	3
HGLibB_06844	CABP1	261	292	101	71	8	7	169	358	160	77	8
HGLibB_24943	KIFC3	229	145	103	92	7	3	148	125	126	68	6
HGLibB_20094	GPRASP2	253	173	208	52	3	9	251	368	388	106	10
HGLibB_16452	FAM213B	78	151	60	37	3	3	198	78	77	18	4
HGLibB_48720	TCF24	101	35	30	26	6	6	76	67	28	17	6
HGLibB_40526	RBM6	39	30	21	10	4	2	64	74	71	14	5
HGLibB_24196	KCNH8	137	83	34	15	5	3	84	71	55	17	2
HGLibB_28240	MAPK7	86	90	86	39	0	6	102	97	72	2	3
HGLibB_40650	RCN1	82	75	38	5	3	1	84	105	40	14	1
HGLibB_43297	SEMA4D	76	71	95	16	2	2	73	64	24	5	6
HGLibB_37572	POLR3E	203	295	86	35	9	7	173	196	180	82	7
HGLibB_22120	HS6ST3	120	144	130	33	9	4	114	120	233	18	2
HGLibB_46268	SPACA1	138	116	72	36	5	6	127	116	50	10	10
HGLibB_19124	GJA5	124	119	113	44	8	4	101	154	83	12	2
HGLibB_23615	ISCA2	89	143	243	38	6	4	84	55	25	9	9
HGLibB_51799	TSHZ2	346	309	227	73	9	7	319	271	343	73	7
HGLibB_35354	PCDH15	65	46	13	21	2	5	57	87	27	2	2
HGLibB_43952	SHC3	451	345	261	202	38	29	469	449	364	226	11
HGLibB_16043	FAM122A	123	115	161	97	9	9	94	85	64	15	5
HGLibB_55576	ZNF233	183	138	89	49	8	7	167	292	299	61	12
HGLibB_39964	RABGEF1	24	48	431	222	14	9	24	34	71	8	6
HGLibB_55360	ZMYND8	195	204	547	97	8	5	295	235	402	59	14
HGLibB_03659	ATP5G3	51	26	19	7	6	5	80	46	44	23	24
HGLibB_40141	RANBP1	244	105	209	44	12	5	171	117	152	17	8
HGLibB_50636	TMX4	28	11	4	3	5	2	27	26	31	18	2
HGLibB_56701	ZNF791	136	191	125	35	11	3	253	310	354	63	5
HGLibB_41264	RIPK1	39	85	8	6	3	2	86	125	120	34	1
HGLibB_23155	IL6ST	86	74	58	28	10	4	112	139	69	32	7
HGLibB_01891	ANG	285	268	162	44	17	17	300	207	148	112	20
HGLibB_04810	BRINP1	119	59	130	34	6	7	72	73	160	45	2
HGLibB_45092	SLC41A3	288	242	192	48	7	11	258	284	258	70	14
HGLibB_00340	ACAA1	64	60	30	18	3	5	62	134	99	14	11
HGLibB_00374	ACADSB	191	282	227	55	11	7	279	314	221	91	5
HGLibB_29298	MKLN1	207	271	115	29	5	8	195	280	108	64	25
HGLibB_35117	PAQR5	193	202	125	79	17	4	266	210	113	13	7
HGLibB_57342	NonTargetingControlGuideForHuman_0314	61	41	17	9	3	3	18	15	23	11	3
HGLibB_05197	C11orf86	99	96	51	22	3	4	116	76	21	4	2
HGLibB_18694	GBE1	236	182	124	59	9	7	170	204	169	67	6
HGLibB_53801	VSTM2L	151	261	111	56	7	6	128	151	24	20	1
HGLibB_10975	CPQ	78	77	41	23	4	3	86	48	42	18	4
HGLibB_29601	MON1B	139	131	108	31	5	4	109	69	135	41	6
HGLibB_57837	NonTargetingControlGuideForHuman_0809	80	73	46	7	8	8	88	58	28	8	8
HGLibB_23069	IL23R	153	237	124	28	31	33	222	273	170	33	11
HGLibB_20466	GSTP1	72	82	42	12	6	7	61	30	13	10	1
HGLibB_16132	FAM149B1	446	328	152	103	15	9	359	362	514	125	4
HGLibB_35156	PARL	138	138	79	20	11	7	210	138	42	4	3
HGLibB_27166	LRP12	141	155	158	50	7	19	180	265	212	105	9
HGLibB_49095	TFDP2	40	61	435	263	104	13	57	111	323	803	151
HGLibB_08864	CDRT1	126	124	86	19	8	5	100	137	55	13	5
HGLibB_34779	OXLD1	40	116	54	14	6	4	61	9	19	6	7
HGLibB_28485	MBOAT7	295	257	70	71	20	4	326	314	172	71	9
HGLibB_19564	GOLGA1	233	243	128	47	11	9	233	333	229	44	5
HGLibB_30232	MSX2	189	125	101	34	7	7	150	96	198	52	7
HGLibB_56558	ZNF720	92	38	8	2	5	5	52	47	22	19	0
HGLibB_04609	BMP5	98	63	37	14	6	3	65	107	50	21	1
HGLibB_11562	CTAGE4	160	199	312	102	9	6	173	197	156	44	31
HGLibB_53763	VRK3	189	164	227	72	12	8	179	293	285	219	12
HGLibB_50460	TMEM81	133	90	109	29	12	11	131	107	176	172	50
HGLibB_06914	CACNB2	27	50	26	6	4	4	70	35	7	7	5
HGLibB_06113	C2orf27A	161	207	322	95	5	8	183	147	350	291	14
HGLibB_20137	GPT	144	146	134	33	5	6	182	170	185	24	10
HGLibB_27500	LSM3	166	97	93	19	5	5	213	69	65	10	3
HGLibB_48587	TBX15	56	93	80	21	5	7	75	130	88	19	3
HGLibB_43165	SEC22C	98	57	139	316	481	254	39	64	212	1414	2572
HGLibB_21336	HIST1H1C	100	49	16	15	5	1	59	57	12	9	3
HGLibB_22099	HS3ST3A1	217	331	245	93	11	21	298	239	148	62	15
HGLibB_42293	RSPO2	168	150	52	41	4	2	163	153	160	84	6
HGLibB_55475	ZNF182	714	374	1173	4987	11056	10026	397	384	654	4201	8940
HGLibB_20823	HAPLN4	294	385	215	66	4	8	248	232	147	24	7
HGLibB_53623	VMAC	108	233	355	79	7	4	107	206	199	127	14
HGLibB_44168	SIRT3	103	111	59	18	4	6	91	99	67	12	23
HGLibB_05426	C15orf61	58	42	9	14	12	1	64	101	283	302	13
HGLibB_10931	CPLX4	198	231	177	82	7	7	208	350	346	196	12
HGLibB_15821	F11	313	267	1229	2024	1372	236	295	324	670	885	169
HGLibB_45238	SLC6A11	189	205	107	43	3	4	213	237	106	62	6
HGLibB_41279	RIPPLY2	214	162	61	32	7	3	186	256	115	20	3
HGLibB_48983	TET3	57	64	17	12	2	2	61	100	37	11	3
HGLibB_39280	PTGES2	200	153	87	22	3	8	181	248	122	80	6
HGLibB_24423	KCTD5	190	139	92	36	20	21	127	105	163	80	158
HGLibB_28826	MEIOB	113	134	37	25	1	3	135	178	63	11	3
HGLibB_24770	KIAA1704	115	147	51	21	6	3	137	147	94	42	8
HGLibB_10510	COL17A1	24	24	7	6	13	13	22	40	11	17	13
HGLibB_04487	BHMT2	312	254	252	108	10	6	372	397	396	91	9
HGLibB_42959	SCNN1A	207	245	390	155	195	103	251	336	331	88	14
HGLibB_18787	GCNT2	208	225	310	333	204	44	321	356	212	118	17
HGLibB_10697	COPG2	146	183	85	35	8	4	202	207	183	45	11
HGLibB_09617	CHST14	697	661	1129	236	16	23	530	613	347	296	28
HGLibB_00894	ADCK3	475	495	3987	9047	4580	3339	252	319	445	374	401
HGLibB_17645	FLT3LG	322	264	153	58	11	9	315	449	199	56	10
HGLibB_04410	BEND6	91	101	20	22	6	12	76	246	168	20	6
HGLibB_32144	NMNAT2	79	45	59	27	6	3	69	111	112	8	2
HGLibB_13941	DRD2	179	191	129	48	8	7	145	173	89	17	2
HGLibB_47626	STYK1	337	290	162	89	13	8	371	475	184	39	11
HGLibB_24053	KAZALD1	118	187	109	66	3	5	135	135	217	72	8
HGLibB_35818	PDHA2	53	34	16	8	4	6	55	12	11	4	6
HGLibB_29487	MMP27	298	371	210	51	11	5	495	579	359	63	16
HGLibB_17852	FOXI1	159	138	61	33	7	2	138	173	140	147	13
HGLibB_36675	PIP5KL1	58	40	64	16	5	2	49	36	13	4	6
HGLibB_03673	ATP5J2-PTCD1	10	24	27	12	3	2	38	118	103	94	9
HGLibB_40634	RCC2	163	254	161	155	47	44	186	252	265	255	200
HGLibB_33862	OR2Y1	71	70	58	10	3	2	57	17	9	4	3
HGLibB_26046	LBR	88	106	131	57	13	13	126	79	112	20	7
HGLibB_54815	ZBTB41	198	148	116	55	13	3	223	288	164	13	17
HGLibB_49374	TIAF1	111	165	147	20	6	7	227	184	142	30	5
HGLibB_19390	GMNC	214	161	229	56	8	8	200	259	244	35	7
HGLibB_25914	LAMA4	388	419	272	107	19	17	434	539	435	52	16
HGLibB_47627	STYK1	82	26	16	10	3	1	94	107	104	10	4
HGLibB_05023	C10orf107	188	194	72	23	7	5	227	350	325	38	5
HGLibB_05519	C17orf104	25	30	33	28	18	12	43	20	16	13	7
HGLibB_34954	PAG1	53	48	58	31	0	10	53	47	40	15	3
HGLibB_15176	ENTPD1	272	347	259	98	12	11	298	366	184	93	30
HGLibB_55369	ZNF101	183	183	65	26	7	9	180	175	84	23	2
HGLibB_04724	BPIFB3	245	210	136	24	3	6	333	327	265	128	4
HGLibB_30937	NAA16	94	91	167	103	53	6	130	117	57	19	4
HGLibB_36016	PERP	32	31	49	10	1	5	34	23	61	13	5
HGLibB_33439	OR10C1	67	167	58	18	6	3	99	93	167	17	6
HGLibB_01757	AMDHD1	251	342	181	96	15	6	375	387	388	181	6
HGLibB_20751	H3F3A	93	48	18	5	4	4	46	37	22	11	7
HGLibB_15399	ERBB4	734	812	833	216	30	16	754	753	503	131	21
HGLibB_34650	OSMR	187	189	213	42	13	6	156	189	127	25	8
HGLibB_37439	POLB	30	10	19	11	6	2	14	19	41	1	5
HGLibB_03586	ATP1A3	36	27	38	59	34	20	64	40	34	74	115
HGLibB_43427	SERHL2	87	55	67	7	2	5	76	90	122	31	5
HGLibB_04645	BNC2	167	167	40	19	3	1	147	96	123	19	5
[truncated: 54,870 more rows]
